# Supplementary material for: A fungal ubiquitin ligase and arrestin binding partner contribute to pathogenesis and survival during cellular stress
Source: mBio. 2024 Sep 5;15(10):e00981-24. doi: 10.1128/mbio.00981-24 (PMC11481503; doi:10.1128/mbio.00981-24)
Supplement: Table S1 — Protein interactors of Ali2-GFP. [file mbio.00981-24-s0003.xlsx]

## Sheet: S Table 1
Supplemental table 1. Protein interactors of Ali2-GFP
Protein ID	Protein Name	Protein Description	Computed GO Function	APC	APC in WT
CNAG_05355	RSP5	E3 ubiquitin-protein ligase NEDD4	protein binding; ubiquitin protein ligase activity; ubiquitin-protein transferase activity	29.7	3.4
CNAG_02928	N/A	large subunit ribosomal protein L5e	5S rRNA binding; structural constituent of ribosome	9	11.1
CNAG_04884	N/A	large subunit ribosomal protein L44	structural constituent of ribosome	6.7	14.9
CNAG_04709	N/A	hypothetical protein	structural constituent of ribosome	6.3	15.9
CNAG_01797	N/A	hypothetical protein	structural constituent of ribosome	6	0
CNAG_03779	N/A	large subunit ribosomal protein L4, variant	structural constituent of ribosome	6	0
CNAG_06847	N/A	small subunit ribosomal protein S28	structural constituent of ribosome	5.7	17.5
CNAG_04334	MRPS18	hypothetical protein	structural constituent of ribosome	4.7	0
CNAG_07382	N/A	hypothetical protein	N/A	4.7	0
CNAG_01564	N/A	nucleolar protein 12	RNA binding; nucleic acid binding	4.3	0
CNAG_06745	H3	Histone H3	DNA binding; protein heterodimerization activity	4.3	0
CNAG_01679	N/A	small subunit ribosomal protein S15	structural constituent of ribosome	3.7	0
CNAG_01890	MET6	5-methyltetrahydropteroyltriglutamate- homocysteine S-methyltransferase	5-methyltetrahydropteroyltriglutamate-homocysteine S-methyltransferase activity; zinc ion binding	3.7	0
CNAG_07346	N/A	T-complex protein 1 subunit eta	ATP binding; unfolded protein binding	3.7	0
CNAG_01789	N/A	hypothetical protein	structural constituent of ribosome	3.3	0
CNAG_04168	N/A	histone H1/5	DNA binding	3.3	0
CNAG_04292	N/A	hypothetical protein	structural constituent of ribosome	3.3	0
CNAG_07863	N/A	26S proteasome regulatory subunit N1	enzyme regulator activity	3.3	0
CNAG_01273	N/A	cellular nucleic acid-binding protein	nucleic acid binding; zinc ion binding	3	0
CNAG_07413	NOG2	nucleolar GTP-binding protein 2	GTP binding	3	0
CNAG_00176	N/A	glutamate carboxypeptidase, variant	carboxypeptidase activity; hydrolase activity; metal ion binding; metallodipeptidase activity	2.7	0
CNAG_01745	N/A	glycerol-3-phosphate dehydrogenase (NAD())	NAD binding; glycerol-3-phosphate dehydrogenase [NAD+] activity; oxidoreductase activity; oxidoreductase activity, acting on the CH-OH group of donors, NAD or NADP as acceptor; protein homodimerization activity	2.7	0
CNAG_05437	N/A	nascent polypeptide-associated complex subunit beta	N/A	2.7	0
CNAG_01005	N/A	glutaredoxin	electron transfer activity; protein-disulfide reductase activity	2.3	0
CNAG_02002	N/A	hypothetical protein	RNA binding	2.3	0
CNAG_02316	N/A	hypothetical protein	ribonuclease III activity; structural constituent of ribosome	2.3	0
CNAG_04235	N/A	hypothetical protein	structural constituent of ribosome	2.3	0
CNAG_04683	N/A	hypothetical protein	N/A	2.3	0
CNAG_00006	N/A	prohibitin-2	N/A	2	0
CNAG_01060	N/A	hypothetical protein	RNA binding; nucleic acid binding	2	0
CNAG_01320	N/A	large subunit ribosomal protein L17	structural constituent of ribosome	2	0
CNAG_01650	MRPL7	large subunit ribosomal protein L7	structural constituent of ribosome	2	0
CNAG_01819	N/A	large subunit ribosomal protein L1	RNA binding; structural constituent of ribosome	2	0
CNAG_02328	N/A	pre-rRNA-processing protein TSR1	N/A	2	0
CNAG_02794	N/A	dihydroorotate dehydrogenase (fumarate)	catalytic activity; dihydroorotate dehydrogenase activity; oxidoreductase activity, acting on the CH-CH group of donors	2	0
CNAG_03196	URA5	Orotate phosphoribosyltransferase	orotate phosphoribosyltransferase activity	2	0
CNAG_03898	N/A	phosphoadenosine phosphosulfate reductase	catalytic activity; phosphoadenylyl-sulfate reductase (thioredoxin) activity	2	0
CNAG_05131	N/A	hypothetical protein	DNA binding	2	0
CNAG_05764	N/A	small subunit ribosomal protein S5	RNA binding; structural constituent of ribosome	2	0
CNAG_06127	N/A	ribosome biogenesis protein NSA2	N/A	2	0
CNAG_06472	N/A	nucleolar protein 4	RNA binding; nucleic acid binding	2	0
