# Supplementary material for: A fungal ubiquitin ligase and arrestin binding partner contribute to pathogenesis and survival during cellular stress
Source: mBio. 2024 Sep 5;15(10):e00981-24. doi: 10.1128/mbio.00981-24 (PMC11481503; doi:10.1128/mbio.00981-24)
Supplement: Table S2 — Proteins that require Rsp5 for their ubiquitination. [file mbio.00981-24-s0004.xlsx]

## Sheet: S Table 2
Supplemental table 2. Proteins that require Rsp5 for their ubiquitination with FunCat ontology indicated
Protein ID	Protein Name	Protein Description	FunCat ID	FunCat Description
CNAG_00020	N/A	hypothetical protein	N/A	N/A
CNAG_00072	N/A	protein disulfide-isomerase	32.01 16.17.01 16.01 14.01 20.01.15	stress response calcium binding protein binding protein folding and stabilization electron transport
CNAG_00075	N/A	hypothetical protein	N/A	N/A
CNAG_00106	TCO5	Two-component-like sensor kinase	40.01.03 42.01 34.11.03.13 30.01 30.05.01.10 36.20.18 43.01.03.06 30.05 14.07.03	directional cell growth (morphogenesis) cell wall osmosensing and response cellular signalling two-component signal transduction system (sensor kinase component) plant hormonal regulation hyphae formation transmembrane signal transduction modification by phosphorylation, dephosphorylation, autophosphorylation
CNAG_00130	RCK2	CAMK/CAMK1/CAMK1-RCK protein kinase	16.01 30.01 16.19.03 30.01.05.01 30.01.09.03 2.13 1.04 10.03.01 10.03.01.03 10.03.02 14.07.03	protein binding cellular signalling ATP binding protein kinase Ca2+ mediated signal transduction respiration phosphate metabolism mitotic cell cycle and cell cycle control cell cycle checkpoints (checkpoints of morphogenesis, DNA-damage,-replication, mitotic phase and spindle) meiosis modification by phosphorylation, dephosphorylation, autophosphorylation
CNAG_00136	N/A	ubiquitin-activating enzyme E1	32.01 14.07 14.1 16.01 14.07.05 16.19.03 14.13 18.01.01 16.19 14.13.01.01 18.02 18.02.01.01 10.01.03	stress response protein modification assembly of protein complexes protein binding modification by ubiquitination, deubiquitination ATP binding protein/peptide degradation regulation by modification nucleotide/nucleoside/nucleobase binding proteasomal degradation (ubiquitin/proteasomal pathway) regulation of protein activity enzyme activator DNA synthesis and replication
CNAG_00139	N/A	hypothetical protein	N/A	N/A
CNAG_00237	N/A	3-isopropylmalate dehydratase, large subunit	01.01.11.04.01 01.01.11.04.02	biosynthesis of leucine degradation of leucine
CNAG_00270	N/A	mitochondrial protein	40.10.02	apoptosis (type I programmed cell death)
CNAG_00334	N/A	hsp75-like protein	32.01 32.01.07 32.01.05 16.01 14.01 16.19.03 1.04	stress response unfolded protein response (e.g. ER quality control) heat shock response protein binding protein folding and stabilization ATP binding phosphate metabolism
CNAG_00354	N/A	vacuolar protein 8	20.09.13 42.25 14.04 16.01 30.01 20.09.01 42.1 14.13.04	vacuolar/lysosomal transport vacuole or lysosome protein targeting, sorting and translocation protein binding cellular signalling nuclear transport nucleus lysosomal and vacuolar protein degradation
CNAG_00361	RVS167	hypothetical protein	20.09.18.09.01 20.09.07 32.01.03 43.01.03.05 40.01 42.04 16.01 43.01.03 20.09.14 32.01.11	endocytosis vesicular transport (Golgi network, etc.) osmotic and salt stress response budding, cell polarity and filament formation cell growth/morphogenesis cytoskeleton/structural proteins protein binding fungal and other eukaryotic cell type differentiation cytoskeleton-dependent transport nutrient starvation response
CNAG_00374	N/A	hypothetical protein	N/A	N/A
CNAG_00388	N/A	1-phosphatidylinositol-4-phosphate 5-kinase	42.04.042.04.03 43.01.03.05 43.01.03.09 16.01 30.01.09 30.01.09.11 1.04 1.06 01.06.02.013	actin cytoskeleton budding, cell polarity and filament formation development of asco- basidio- or zygospore protein binding second messenger mediated signal transduction polyphosphoinositol mediated signal transduction phosphate metabolism lipid, fatty acid and isoprenoid metabolism phospholipid metabolism
CNAG_00418	N/A	S-adenosylmethionine synthase	01.20.21 01.01.06.05.02 01.03.01 01.05.13.01 16.17.07 16.17.03 01.05.05 16.19.03 1.04 16.19 01.01.06.05 1.01 16.17	metabolism of sulfuric acid and L-cysteine derivatives degradation of methionine purin nucleotide/nucleoside/nucleobase metabolism S-adenosyl-methionine - homocysteine cycle magnesium binding potassium binding C-1 compound metabolism ATP binding phosphate metabolism nucleotide/nucleoside/nucleobase binding metabolism of methionine amino acid metabolism metal binding
CNAG_00457	GLN1	glutamine synthetase	01.01.03.01.01 1.02 01.01.03.02 01.01.03.02.01 01.01.03	biosynthesis of glutamine nitrogen, sulfur and selenium metabolism metabolism of glutamate biosynthesis of glutamate assimilation of ammonia, metabolism of the glutamate group
CNAG_00470	N/A	charged multivesicular body protein 1	20.09.13 14.04 16.01 10.03.04.03 11.02.03.04.07 10.03.01.01.05 20.01.10 42.04.05 10.03 11.02.03.04 11.02.03.04.03 11.02 10.01.09.05 42.10.03 16.03.01	vacuolar/lysosomal transport protein targeting, sorting and translocation protein binding chromosome condensation posttranscriptional control S phase of mitotic cell cycle protein transport microtubule cytoskeleton cell cycle transcriptional control transcription repression RNA synthesis DNA conformation modification (e.g. chromatin) organization of chromosome structure DNA binding
CNAG_00485	N/A	hypothetical protein	N/A	N/A
CNAG_00522	N/A	C2 domain-containing protein	N/A	N/A
CNAG_00531	ENA1	potassium/sodium efflux P-type ATPase, fungal- type	34.01.01.01 20.03.22 20.01.01.01 32.01.04 34.01.01	homeostasis of metal ions (Na, K, Ca etc.) transport ATPases cation transport (H+, Na+, K+, Ca2+ , NH4+, etc.) pH stress response homeostasis of cations
CNAG_00546	CHS4	Chitin synthase	01.05.03 32.01.03 43.01.03.05 42.01 43.01.03.09 01.05.09.04 01.05.03.03.04 10.03.03	polysaccharide metabolism osmotic and salt stress response budding, cell polarity and filament formation cell wall development of asco- basidio- or zygospore aminosaccharide anabolism chitin anabolism cytokinesis (cell division)/septum formation and hydrolysis
CNAG_00565	VPS1	dynamin GTPase	20.09.18.09.01 20.09.13 42.25 14.04 16.01 16.19 20.09.07.05 42.19 42.16	endocytosis vacuolar/lysosomal transport vacuole or lysosome protein targeting, sorting and translocation protein binding nucleotide/nucleoside/nucleobase binding intra Golgi transport peroxisome mitochondrion
CNAG_00570	PKR1	cAMP-dependent protein kinase regulator	43.01.03.05 40.01.03 43.01.03.09 40.01 42.04 34.11.09 14.04 32.01.05 16.01 30.01.09 43.01.03 18.01.07 16.19.01 18.02.01.02.05 30.01.05 18.02.01 30.01.09.07 01.05.25 14.07.03 11.02.03.04	budding, cell polarity and filament formation directional cell growth (morphogenesis) development of asco- basidio- or zygospore cell growth/morphogenesis cytoskeleton/structural proteins temperature perception and response protein targeting, sorting and translocation heat shock response protein binding second messenger mediated signal transduction fungal and other eukaryotic cell type differenti…
CNAG_00597	DIP5	amino acid transporter	20.09.18 20.09.18.07 20.01.07	cellular import non-vesicular cellular import amino acid/amino acid derivatives transport
CNAG_00623	EGCrP1	cytoplasmic protein, fungus-specific glucosylceramide	N/A	N/A
CNAG_00632	N/A	hypothetical protein	20.09.07 16.01 20.09.07.03	vesicular transport (Golgi network, etc.) protein binding ER to Golgi transport
CNAG_00649	N/A	tryptophan synthase, beta subunit	16.21.17 01.01.09.06.01 1.01	pyridoxal phosphate binding biosynthesis of tryptophan amino acid metabolism
CNAG_00663	N/A	hypothetical protein	N/A	N/A
CNAG_00686	N/A	hypothetical protein	N/A	N/A
CNAG_00698	N/A	hypothetical protein	N/A	N/A
CNAG_00730	AFR1	ATP-binding cassette transporter	32.07 32.05.01.03 34.01.01.01 20.03.22 20.01.27 32.01.01 20.09.16.01 20.01.01.01 32.07.05 16.19.03 20.03.25 20.01.13	detoxification chemical agent resistance homeostasis of metal ions (Na, K, Ca etc.) transport ATPases drug/toxin transport oxidative stress response Type I protein secretion system (ABC-type transport systems) cation transport (H+, Na+, K+, Ca2+ , NH4+, etc.) detoxification by export ATP binding ABC transporters lipid/fatty acid transport
CNAG_00749	N/A	alternative sulfate transporter	20.09.18 20.09.18.07 20.01.23 20.03 20.01.25 20.01.03	cellular import non-vesicular cellular import allantoin and allantoate transport transport facilities vitamine/cofactor transport C-compound and carbohydrate transport
CNAG_00772	RAD23	UV excision repair protein Rad23	14.07 42.01 16.01 14.07.05 18.02.01.02.03 14.13 10.03.01.03 32.01.09 10.01.05.01 16.03.01	protein modification cell wall protein binding modification by ubiquitination, deubiquitination protease inhibitor protein/peptide degradation cell cycle checkpoints (checkpoints of morphogenesis, DNA-damage,-replication, mitotic phase and spindle) DNA damage response DNA repair DNA binding
CNAG_00806	N/A	hypothetical protein	N/A	N/A
CNAG_00815	SIT1	MFS transporter, SIT family, siderophore-iron:H symporter	20.09.18 32.07 34.01.01.01 20.01.01.01.01.01 20.01.27 20.03 1.2 1.07	cellular import detoxification homeostasis of metal ions (Na, K, Ca etc.) siderophore-iron transport drug/toxin transport transport facilities secondary metabolism metabolism of vitamins, cofactors, and prosthetic groups
CNAG_00848	N/A	hypothetical protein	N/A	N/A
CNAG_00866	N/A	transketolase	01.05.02.04 16.17.01 2.07 1.05 01.05.02.07 16.21.11 01.05.02 40.01.03.01 1.01	sugar, glucoside, polyol and carboxylate anabolism calcium binding pentose-phosphate pathway C-compound and carbohydrate metabolism sugar, glucoside, polyol and carboxylate catabolism thiamine pyrophosphate binding sugar, glucoside, polyol and carboxylate metabolism regulation of directional cell growth amino acid metabolism
CNAG_00897	SKN1	putative glucosidase	01.05.03 2.19 42.01 40.01 01.05.02.07	polysaccharide metabolism metabolism of energy reserves (e.g. glycogen, trehalose) cell wall cell growth/morphogenesis sugar, glucoside, polyol and carboxylate catabolism
CNAG_00961	N/A	hypothetical protein	N/A	N/A
CNAG_00977	N/A	VHS domain-containing protein	20.09.18.09.01 20.09.07 14.04 16.01 20.01.10	endocytosis vesicular transport (Golgi network, etc.) protein targeting, sorting and translocation protein binding protein transport
CNAG_00979	CTR4	Copper uptake transporter	20.09.18 20.09.18.07 34.01.01.01 20.01.01.01.01	cellular import non-vesicular cellular import homeostasis of metal ions (Na, K, Ca etc.) heavy metal ion transport (Cu+, Fe3+, etc.)
CNAG_00987	N/A	prefoldin subunit	42.04.03 42.04 16.01 14.01 10.03.01 42.04.05	actin cytoskeleton cytoskeleton/structural proteins protein binding protein folding and stabilization mitotic cell cycle and cell cycle control microtubule cytoskeleton
CNAG_00992	N/A	homocitrate synthase, mitochondrial	1.05 01.01.06.06.01.03 01.01.06.06.01 01.01.11	C-compound and carbohydrate metabolism aminoadipic acid pathway biosynthesis of lysine metabolism of the pyruvate family (alanine, isoleucine, leucine, valine) and D-alanine
CNAG_00995	N/A	hypothetical protein	N/A	N/A
CNAG_01044	N/A	dihydroceramidase	34.11.09 32.01.05 1.06	temperature perception and response heat shock response lipid, fatty acid and isoprenoid metabolism
CNAG_01055	N/A	phospholipid transporter	20.01.01.07.07 20.01.13 1.04	phosphate transport lipid/fatty acid transport phosphate metabolism
CNAG_01087	N/A	hypothetical protein	N/A	N/A
CNAG_01102	N/A	oxidoreductase	1.05 01.05.02.07	C-compound and carbohydrate metabolism sugar, glucoside, polyol and carboxylate catabolism
CNAG_01117	EF3	elongation factor 3	42.01 16.19.03 12.04.02 12.04 1.04 12.04.01	cell wall ATP binding translation elongation translation phosphate metabolism translation initiation
CNAG_01119	N/A	POT family proton-dependent oligopeptide transporter	20.09.18 20.09.18.07 20.09 20.03 20.03.02.02 20.01.09 20.01.10	cellular import non-vesicular cellular import transport routes transport facilities symporter peptide transport protein transport
CNAG_01330	N/A	hypothetical protein	N/A	N/A
CNAG_01412	PAH1	phosphatidate phosphatase LPIN	42.01 40.01 2.13 1.06 02.13.03	cell wall cell growth/morphogenesis respiration lipid, fatty acid and isoprenoid metabolism aerobic respiration
CNAG_01437	N/A	ribosomal RNA assembly protein	12.01 16.03.03 11.04.01	ribosome biogenesis RNA binding rRNA processing
CNAG_01446	HSP12	heat shock protein, 12Kda	N/A	N/A
CNAG_01464	FHB1	Flavohemoglobin	32.01 32.05.01.03 02.13.01 1.02 20.01.15	stress response chemical agent resistance anaerobic respiration nitrogen, sulfur and selenium metabolism electron transport
CNAG_01539	N/A	Myo-inositol-1-phosphate synthase	01.05.02.04 1.05 01.20.01.01 16.21.07	sugar, glucoside, polyol and carboxylate anabolism C-compound and carbohydrate metabolism metabolism of secondary monosaccharides NAD/NADP binding
CNAG_01558	N/A	chlorophyll synthesis pathway protein BchC	1.05 01.05.02 16.21.07 16.17 16.17.09 1.07	C-compound and carbohydrate metabolism sugar, glucoside, polyol and carboxylate metabolism NAD/NADP binding metal binding heavy metal binding (Cu, Fe, Zn) metabolism of vitamins, cofactors, and prosthetic groups
CNAG_01577	N/A	glutamate dehydrogenase (NADP)	42.01 01.01.03.02.02 01.01.03.01.02 01.01.03.03.02 01.01.03.05.02 2.1 1.02 01.01.03.02.01 16.21.07	cell wall degradation of glutamate degradation of glutamine degradation of proline degradation of arginine tricarboxylic-acid pathway (citrate cycle, Krebs cycle, TCA cycle) nitrogen, sulfur and selenium metabolism biosynthesis of glutamate NAD/NADP binding
CNAG_01621	N/A	hypothetical protein	N/A	N/A
CNAG_01655	N/A	dynamin GTPase	20.09.18.09.01 42.25 14.04 16.01 16.19 42.16	endocytosis vacuole or lysosome protein targeting, sorting and translocation protein binding nucleotide/nucleoside/nucleobase binding mitochondrion
CNAG_01683	STL1	Monosaccharide transporter	20.09.18 20.09.18.07 20.03 1.2 20.01.03	cellular import non-vesicular cellular import transport facilities secondary metabolism C-compound and carbohydrate transport
CNAG_01690	N/A	MFS transporter	20.09.18.07 20.01.23 20.03 20.01.25 1.2	non-vesicular cellular import allantoin and allantoate transport transport facilities vitamine/cofactor transport secondary metabolism
CNAG_01701	N/A	RTA1 domain-containing protein	32.07 20.03.22 20.01.13	detoxification transport ATPases lipid/fatty acid transport
CNAG_01704	IRK6	serine/threonine protein kinase	N/A	N/A
CNAG_01727	N/A	hsp71-like protein	20.09.07 32.01 32.01.07 14.04 16.01 14.01 20.09.01 16.19.03 20.09.05 1.04 20.09.04	vesicular transport (Golgi network, etc.) stress response unfolded protein response (e.g. ER quality control) protein targeting, sorting and translocation protein binding protein folding and stabilization nuclear transport ATP binding non-vesicular ER transport phosphate metabolism mitochondrial transport
CNAG_01735	N/A	hypothetical protein	N/A	N/A
CNAG_01743	N/A	hypothetical protein	N/A	N/A
CNAG_01753	N/A	hypothetical protein	N/A	N/A
CNAG_01761	N/A	hypothetical protein	N/A	N/A
CNAG_01845	PKC1	AGC/PKC protein kinase	42.04.03 32.01 32.01.03 43.01.03.05 40.01.03 42.01 34.11.03.13 16.09 30.01 16.19.03 14.13 30.01.05.01 30.01.09.09 18.01.01 1.04 16.19 10.03.01 18.02 30.01.05.01.06 16.17 16.17.09 14.07.03	actin cytoskeleton stress response osmotic and salt stress response budding, cell polarity and filament formation directional cell growth (morphogenesis) cell wall osmosensing and response lipid binding cellular signalling ATP binding protein/peptide degradation protein kinase fatty acid derivatives mediated signal transduction regulation by modification phosphate metabolism nucleotide/nucleoside…
CNAG_01853	N/A	splicing factor 3B subunit 5	16.01 11.04.03 11.04.03.01	protein binding mRNA processing (splicing, 5'-, 3'-end processing) splicing
CNAG_01871	N/A	prolactin regulatory element-binding protein	N/A	N/A
CNAG_01918	N/A	cytoskeletal regulatory protein binding protein	42.04.03 32.01.03 43.01.03.05 16.01 43.01.03 30.01.05.05.01 16.07 10.03.03	actin cytoskeleton osmotic and salt stress response budding, cell polarity and filament formation protein binding fungal and other eukaryotic cell type differentiation small GTPase mediated signal transduction structural protein binding cytokinesis (cell division) /septum formation and hydrolysis
CNAG_01920	UBI4	Polyubiquitin	32.01 14.07 43.01.03.09 14.1 16.01 14.07.05 14.13.01	stress response protein modification development of asco- basidio- or zygospore assembly of protein complexes protein binding modification by ubiquitination, deubiquitination cytoplasmic and nuclear protein degradation
CNAG_01946	N/A	allantoate permease	20.09.18 20.09.18.07 20.01.23 20.03	cellular import non-vesicular cellular import allantoin and allantoate transport transport facilities
CNAG_01984	TAL1	transaldolase	01.05.02.04 16.01 2.07 1.05 01.05.02.07 01.05.02	sugar, glucoside, polyol and carboxylate anabolism protein binding pentose-phosphate pathway C-compound and carbohydrate metabolism sugar, glucoside, polyol and carboxylate catabolism sugar, glucoside, polyol and carboxylate metabolism
CNAG_02006	N/A	protein N-terminal amidase	14.07 14.13.01	protein modification cytoplasmic and nuclear protein degradation
CNAG_02007	ADK1	adenylate kinase 1	20.03.09 01.03.01 16.19.05 01.03.04 16.19.03 1.04 10.03.03 1.03	phosphotransferase system purin nucleotide/nucleoside/nucleobase metabolism GTP binding pyrimidine nucleotide/nucleoside/nucleobase metabolism ATP binding phosphate metabolism cytokinesis (cell division) /septum formation and hydrolysis nucleotide/nucleoside/nucleobase metabolism
CNAG_02065	N/A	hypothetical protein	N/A	N/A
CNAG_02094	N/A	ARP2/3 complex 34 kDa subunit	42.04.03 40.01 14.1 16.01 20.09.14 16.07 34.05	actin cytoskeleton cell growth/morphogenesis assembly of protein complexes protein binding cytoskeleton-dependent transport structural protein binding cell motility
CNAG_02099	FAS1	fatty acid synthase subunit beta, fungi type	01.01.03.02.02 14.1 01.01.03.01.02 1.2 01.06.05 1.06 01.07.01	degradation of glutamate assembly of protein complexes degradation of glutamine secondary metabolism fatty acid metabolism lipid, fatty acid and isoprenoid metabolism biosynthesis of vitamins, cofactors, and prosthetic groups
CNAG_02100	FAS2	fatty acid synthase subunit alpha, fungi type	14.07 14.1 1.2 01.06.05 1.06 01.07.01	protein modification assembly of protein complexes secondary metabolism fatty acid metabolism lipid, fatty acid and isoprenoid metabolism biosynthesis of vitamins, cofactors, and prosthetic groups
CNAG_02129	N/A	hypothetical protein	N/A	N/A
CNAG_02143	N/A	hypothetical protein	N/A	N/A
CNAG_02148	N/A	ubiquitin-conjugating enzyme E2 35	20.09.18.09.01 14.07 43.01.03.09 20.09.13 32.01.07 14.1 16.01 14.07.05 16.19.03 14.13 14.13.01 30.01.05.01.04 14.13.01.01 11.02.03.04 10.01.05.01	endocytosis protein modification development of asco- basidio- or zygospore vacuolar/lysosomal transport unfolded protein response (e.g. ER quality control) assembly of protein complexes protein binding modification by ubiquitination, deubiquitination ATP binding protein/peptide degradation cytoplasmic and nuclear protein degradation NIK-I-kappaB/NF-kappaB cascade proteasomal degradation (ubiquit…
CNAG_02164	N/A	hypothetical protein	N/A	N/A
CNAG_02166	N/A	DNA-directed RNA polymerase II subunit RPB1	16.01 11.02.02 11.02.03 11.02.03.01 16.03.01	protein binding tRNA synthesis mRNA synthesis general transcription activities DNA binding
CNAG_02174	N/A	signal recognition particle protein SRP54	14.04 16.01 16.19.05 20.09.16.02 30.05.02.24 20.01.10 16.03.03	protein targeting, sorting and translocation protein binding GTP binding Type II protein secretion system (general secretory pathway, exocytosis) G-protein coupled receptor signalling pathway protein transport RNA binding
CNAG_02213	N/A	epsin	20.09.18.09.01 42.04.03 43.01.03.05 40.01 14.1 16.09 16.01 20.09	endocytosis actin cytoskeleton budding, cell polarity and filament formation cell growth/morphogenesis assembly of protein complexes lipid binding protein binding transport routes
CNAG_02237	SLA2	actin cortical patch component	20.09.18.09.01 42.04.03 20.09.18.07 20.09.07 43.01.03.05 42.01 20.09.18.09.01.01 40.01 42.04 14.1 16.09 16.01 42.09 40.10.02.02.02 20.09.16.09.03 40.10.02 40.10.02.04 01.03.16.01 01.03.16	endocytosis actin cytoskeleton non-vesicular cellular import vesicular transport (Golgi network, etc.) budding, cell polarity and filament formation cell wall receptor-mediated endocytosis cell growth / morphogenesis cytoskeleton/structural proteins assembly of protein complexes lipid binding protein binding intracellular transport vesicles caspase activation exocytosis apoptosis (type I programm…
CNAG_02281	N/A	hypothetical protein	N/A	N/A
CNAG_02299	N/A	hypothetical protein	20.03 20.01.11 1.2 20.01.26	transport facilities amine/polyamine transport secondary metabolism neurotransmitter transport
CNAG_02341	N/A	cyclin binding protein	16.01	protein binding
CNAG_02360	N/A	hypothetical protein	N/A	N/A
CNAG_02367	N/A	GTP-binding protein ypt3	20.09.18.09.01 20.09.07 16.01 30.01.05.05.01 30.01 01.03.01 16.19.05 1.04 20.01.10 16.19	endocytosis vesicular transport (Golgi network, etc.) protein binding small GTPase mediated signal transduction cellular signalling purin nucleotide/nucleoside/nucleobase metabolism GTP binding phosphate metabolism protein transport nucleotide/nucleoside/nucleobase binding
CNAG_02500	N/A	calnexin	34.01.01.01 32.01.07 16.17.01 14.1 16.01 14.01 16.13.01 10.03.02	homeostasis of metal ions (Na, K, Ca etc.) unfolded protein response (e.g. ER quality control) calcium binding assembly of protein complexes protein binding protein folding and stabilization sugar binding meiosis
CNAG_02539	N/A	AAT family amino acid transporter	20.09.18.07 20.01.07	non-vesicular cellular import amino acid/amino acid derivatives transport
CNAG_02568	N/A	UBA/TS-N domain-containing protein	20.09.18.09.01 30.05.01.18 16.17.01 14.04 30.05.01.12.01 16.01 18.02.03 30.01.05.05.01 30.01	endocytosis transmembrane receptor protein serine/threonine kinase signalling pathways calcium binding protein targeting, sorting and translocation EGF-receptor signalling pathway protein binding guanyl-nucleotide exchange factor (GEF) small GTPase mediated signal transduction cellular signalling
CNAG_02585	N/A	hypothetical protein	N/A	N/A
CNAG_02662	N/A	cysteine protease atg4	42.25 14.04 16.01 20.09.14 14.07.05 14.07.07 14.13.04 14.13 20.01.10 14.07.11.01	vacuole or lysosome protein targeting, sorting and translocation protein binding cytoskeleton-dependent transport modification by ubiquitination, deubiquitination modification by ubiquitin-related proteins lysosomal and vacuolar protein degradation protein/peptide degradation protein transport autoproteolytic processing
CNAG_02780	BNA5	Kynureninase	01.01.09.06 01.02.02 16.21.17 14.13 01.01.09.06.02 01.07.01	metabolism of tryptophan nitrogen metabolism pyridoxal phosphate binding protein/peptide degradation degradation of tryptophan biosynthesis of vitamins, cofactors, and prosthetic groups
CNAG_02801	TRX1	thioredoxin, variant, thioredoxin	32.07 14.07 42.25 32.01.01 32.07.07 20.01.15 10.03.01 10.01.03	detoxification protein modification vacuole or lysosome oxidative stress response oxygen and radical detoxification electron transport mitotic cell cycle and cell cycle control DNA synthesis and replication
CNAG_02816	N/A	nuclear pore complex protein Nup93	14.04 20.09.01 16.07 20.01.10 42.10.05 20.01.21	protein targeting, sorting and translocation nuclear transport structural protein binding protein transport nuclear membrane RNA transport
CNAG_02843	N/A	hypothetical protein	N/A	N/A
CNAG_02857	N/A	hypothetical protein	32.07 32.01 32.05.01.03	detoxification stress response chemical agent resistance
CNAG_02862	N/A	aprataxin	16.17 16.17.09 32.01.09 10.01.05.01 16.03	metal binding heavy metal binding (Cu, Fe, Zn) DNA damage response DNA repair nucleic acid binding
CNAG_02928	N/A	large subunit ribosomal protein L5e	16.01 12.04 12.01 12.01.01 16.03.03	protein binding translation ribosome biogenesis ribosomal proteins RNA binding
CNAG_02931	N/A	hypothetical protein	N/A	N/A
CNAG_02936	N/A	CCR4-NOT transcription complex subunit 1	43.01.03.05 16.01 43.01.03 01.03.16.01 10.03.01 11.04 11.02.03.04	budding, cell polarity and filament formation protein binding fungal and other eukaryotic cell type differentiation RNA degradation mitotic cell cycle and cell cycle control RNA processing transcriptional control
CNAG_02943	N/A	cytoplasmic protein	42.04.03 32.01.01 11.02.03.04	actin cytoskeleton oxidative stress response transcriptional control
CNAG_02950	GRX3	Grx4 family monothiol glutaredoxin	32.07 32.01 14.07 32.01.01 16.01 18.01.07 20.03 18.02.01.02.05 20.01.15 02.13.03	detoxification stress response protein modification oxidative stress response protein binding regulation by binding/dissociation transport facilities kinase inhibitior electron transport aerobic respiration
CNAG_02967	N/A	hypothetical protein	N/A	N/A
CNAG_02974	N/A	voltage-dependent anion channel protein 2	20.03.01 34.01.03 40.10.02.01 20.01.17 40.10.02.02.01 20.01.01.07 20.01.01 20.03.01.01 02.13.03 42.16 20.09.04	channel/pore class transport homeostasis of anions anti-apoptosis nucleotide/nucleoside/nucleobase transport apoptotic mitochondrial changes anion transport ion transport ion channels aerobic respiration mitochondrion mitochondrial transport
CNAG_02994	N/A	hypothetical protein	N/A	N/A
CNAG_03049	N/A	hypothetical protein	14.07 14.1 16.01 14.07.05 20.09.01 14.07.07 10.01.05	protein modification assembly of protein complexes protein binding modification by ubiquitination, deubiquitination nuclear transport modification by ubiquitin-related proteins DNA recombination and DNA repair
CNAG_03053	N/A	large subunit ribosomal protein L23	16.01 12.04 12.01 12.01.01 16.03.03	protein binding translation ribosome biogenesis ribosomal proteins RNA binding
CNAG_03072	N/A	enolase	01.05.02.04 16.01 1.05 01.05.02.07 16.17.07 2.01 01.20.15	sugar, glucoside, polyol and carboxylate anabolism protein binding C-compound and carbohydrate metabolism sugar, glucoside, polyol and carboxylate catabolism magnesium binding glycolysis and gluconeogenesis metabolism of derivatives of dehydroquinic acid, shikimic acid and chorismic acid
CNAG_03120	AGS1	alpha-1,3-glucan synthase	01.05.03 2.19 42.01 40.01 1.05	polysaccharide metabolism metabolism of energy reserves (e.g. glycogen, trehalose) cell wall cell growth/morphogenesis C-compound and carbohydrate metabolism
CNAG_03143	N/A	hypothetical protein	32.01.03 34.11.03.13 34.11.09 32.01.01 32.01.05 1.05 34.07 1.06 10.01.05.01	osmotic and salt stress response osmosensing and response temperature perception and response oxidative stress response heat shock response C-compound and carbohydrate metabolism cell adhesion lipid, fatty acid and isoprenoid metabolism DNA repair
CNAG_03144	N/A	peptide-methionine (S)-S-oxide reductase	32.01 14.07 32.01.01 32.07.07 20.01.15 18.02.01 18.01.01 1.01 10.01.05	stress response protein modification oxidative stress response oxygen and radical detoxification electron transport enzymatic activity regulation/enzyme regulator regulation by modification amino acid metabolism DNA recombination and DNA repair
CNAG_03155	N/A	ENTH domain-containing protein	20.09.18.09.01 43.01.03.05 20.09.18.09.01.01 40.01 42.04 14.1 16.09 16.01 20.09.07.25	endocytosis budding, cell polarity and filament formation receptor-mediated endocytosis cell growth / morphogenesis cytoskeleton/structural proteins assembly of protein complexes lipid binding protein binding vesicle formation
CNAG_03162	N/A	vacuolar protein	16.01 40.10.02.01 30.01 40.10.02	protein binding anti-apoptosis cellular signalling apoptosis (type I programmed cell death)
CNAG_03240	N/A	Mannosyl-oligosaccharide 1,2-alpha-mannosidase	14.07 01.05.03 1.05 14.07.02	protein modification polysaccharide metabolism C-compound and carbohydrate metabolism modification with sugar residues (e.g. glycosylation, deglycosylation)
CNAG_03262	INM101	myo-inositol-1(or 4)-monophosphatase	1.05 30.01 16.17.07 30.01.09.11 1.2 1.04 1.06	C-compound and carbohydrate metabolism cellular signalling magnesium binding polyphosphoinositol mediated signal transduction secondary metabolism phosphate metabolism lipid, fatty acid and isoprenoid metabolism
CNAG_03266	N/A	malate dehydrogenase, NAD-dependent	1.05 2.1	C-compound and carbohydrate metabolism tricarboxylic-acid pathway (citrate cycle, Krebs cycle, TCA cycle)
CNAG_03287	N/A	28 kda golgi snare protein	20.09.07 14.04 16.01 42.09 42.08 20.09.07.03 20.03 20.09.07.27 20.09.07.05	vesicular transport (Golgi network, etc.) protein targeting, sorting and translocation protein binding intracellular transport vesicles Golgi ER to Golgi transport transport facilities vesicle fusion intra Golgi transport
CNAG_03288	N/A	membrane protein	16.01 20.01.07 01.06.02.03 18.02.01 40.10.02.03 01.06.02.01	protein binding amino acid/amino acid derivatives transport sphingolipid metabolism enzymatic activity regulation/enzyme regulator induction of apoptosis phospholipid metabolism
CNAG_03293	TSR2	pre-rRNA-processing protein TSR2	N/A	N/A
CNAG_03317	N/A	AP-1 complex subunit mu-1	20.09.18.09.01 20.09.07 20.09.13 14.04 14.1 16.01 42.09 42.08 20.09.07.25	endocytosis vesicular transport (Golgi network, etc.) vacuolar/lysosomal transport protein targeting, sorting and translocation assembly of protein complexes protein binding intracellular transport vesicles Golgi vesicle formation
CNAG_03321	N/A	vacuolar protein sorting-associated protein 9	20.09.18.09.01 20.09.07 20.09.13 14.04 18.02.01.01.01 18.01.07 18.02.03 30.01.05.05.01 30.07	endocytosis vesicular transport (Golgi network, etc.) vacuolar/lysosomal transport protein targeting, sorting and translocation GTPase activator (GAP) regulation by binding/dissociation guanyl-nucleotide exchange factor (GEF) small GTPase mediated signal transduction regulation of signal transduction
CNAG_03333	N/A	cytoplasmic protein	2.13	respiration
CNAG_03337	N/A	hypothetical protein	N/A	N/A
CNAG_03352	N/A	hypothetical protein	N/A	N/A
CNAG_03415	N/A	hypothetical protein	N/A	N/A
CNAG_03426	GMT2	GDP-mannose transporter 2	20.09.07 20.01.17 20.01.03.01 20.01.03 1.06 14.07.02.02 1.03	vesicular transport (Golgi network, etc.) nucleotide/nucleoside/nucleobase transport sugar transport C-compound and carbohydrate transport lipid, fatty acid and isoprenoid metabolism N-directed glycosylation, deglycosylation nucleotide/nucleoside/nucleobase metabolism
CNAG_03438	HXT1	hexose transporter	20.09.18 20.09.18.07 1.05 34.11.12 20.03 20.01.03.01 20.01.03 01.05.25	cellular import non-vesicular cellular import C-compound and carbohydrate metabolism perception of nutrients and nutritional adaptation transport facilities sugar transport C-compound and carbohydrate transport regulation of C-compound and carbohydrate metabolism
CNAG_03495	N/A	hypothetical protein	N/A	N/A
CNAG_03553	N/A	hypothetical protein	N/A	N/A
CNAG_03591	N/A	rab GDP-dissociation inhibitor	20.09.13 18.02.01.02.01 18.02.01.01.01 18.01.07 18.02.05 20.09.16 30.01	vacuolar/lysosomal transport GTPase inhibitor (GIP) GTPase activator (GAP) regulation by binding/dissociation regulator of G-protein signalling cellular export and secretion cellular signalling
CNAG_03627	CPA1	Cyclophilin A	32.01 14.07 16.01 14.01 40.10.02 16.19 11.04.03 11.04.03.01 16.03 16.03.03	stress response protein modification protein binding protein folding and stabilization apoptosis (type I programmed cell death) nucleotide/nucleoside/nucleobase binding mRNA processing (splicing, 5'-, 3'-end processing) splicing nucleic acid binding RNA binding
CNAG_03655	N/A	hypothetical protein	43.01.03.05 16.01 43.01.03 10.03.04.09 10.03.01 42.04.05	budding, cell polarity and filament formation protein binding fungal and other eukaryotic cell type differentiation nuclear migration mitotic cell cycle and cell cycle control microtubule cytoskeleton
CNAG_03677	N/A	hypothetical protein	N/A	N/A
CNAG_03705	N/A	hypothetical protein	N/A	N/A
CNAG_03713	N/A	efflux protein EncT	32.07 32.05.01.03 20.01.27 20.09.16.01 32.07.05 20.03.25 32.05.01	detoxification chemical agent resistance drug/toxin transport Type I protein secretion system (ABC-type transport systems) detoxification by export ABC transporters resistance proteins
CNAG_03725	N/A	dTDP-4-dehydrorhamnose reductase	01.05.03 1.25 16.01 1.05 01.05.02.01 01.05.13.01 18.02.01 1.01	polysaccharide metabolism extracellular metabolism protein binding C-compound and carbohydrate metabolism nucleotide-sugar metabolism S-adenosyl-methionine - homocysteine cycle enzymatic activity regulation/enzyme regulator amino acid metabolism
CNAG_03727	N/A	hypothetical protein	N/A	N/A
CNAG_03732	N/A	Integral membrane protein	N/A	N/A
CNAG_03759	N/A	conidiation-specific protein 6	43.01.03.09 43.01.03	development of asco- basidio- or zygospore fungal and other eukaryotic cell type differentiation
CNAG_03765	TPS2	trehalose-phosphatase	32.01 01.05.03 2.19 1.05 1.04	stress response polysaccharide metabolism metabolism of energy reserves (e.g. glycogen, trehalose) C-compound and carbohydrate metabolism phosphate metabolism
CNAG_03771	N/A	DNA binding protein Ncp1	N/A	N/A
CNAG_03808	N/A	aromatic amino acid aminotransferase I	01.01.13 01.01.09.06 16.21.17 01.01.06.06 01.20.17.09 01.01.09.04 01.01.09.05 01.01.09	regulation of amino acid metabolism metabolism of tryptophan pyridoxal phosphate binding metabolism of lysine metabolism of alkaloids metabolism of phenylalanine metabolism of tyrosine metabolism of the cysteine - aromatic group
CNAG_03913	N/A	hypothetical protein	16.17 16.17.09	metal binding heavy metal binding (Cu, Fe, Zn)
CNAG_03958	N/A	hypothetical protein	N/A	N/A
CNAG_03983	N/A	oxidoreductase	32.01.03 34.11.03.13 1.05 01.05.02.07 01.06.06.11 1.2 16.21.07	osmotic and salt stress response osmosensing and response C-compound and carbohydrate metabolism sugar, glucoside, polyol and carboxylate catabolism tetracyclic and pentacyclic triterpenes (cholesterin, steroids and hopanoids) metabolism secondary metabolism NAD/NADP binding
CNAG_03996	GDA1	guanosine-diphosphatase	14.07 16.17.01 01.03.01 16.17.07 01.03.04 16.19.03 30.05.02.24 14.07.02 1.04	protein modification calcium binding purin nucleotide/nucleoside/nucleobase metabolism magnesium binding pyrimidine nucleotide/nucleoside/nucleobase metabolism ATP binding G-protein coupled receptor signalling pathway modification with sugar residues (e.g. glycosylation, deglycosylation) phosphate metabolism
CNAG_04046	N/A	hypothetical protein	N/A	N/A
CNAG_04079	N/A	HAT1-interacting factor 1	16.01 20.01.10 10.03 10.01.03 10.01.09.05	protein binding protein transport cell cycle DNA synthesis and replication DNA conformation modification (e.g. chromatin)
CNAG_04082	N/A	proline-tRNA ligase	12.1	aminoacyl-tRNA-synthetases
CNAG_04136	N/A	methylthioribose-1-phosphate isomerase	01.05.02.04 2.07 01.01.06.05.01 01.05.02.07 12.04 12.04.01 12.07	sugar, glucoside, polyol and carboxylate anabolism pentose-phosphate pathway biosynthesis of methionine sugar, glucoside, polyol and carboxylate catabolism translation translation initiation translational control
CNAG_04137	N/A	hypothetical protein	N/A	N/A
CNAG_04142	N/A	tartrate transporter	20.09.18.07 20.01.23 20.03 20.01.25 1.2	non-vesicular cellular import allantoin and allantoate transport transport facilities vitamine/cofactor transport secondary metabolism
CNAG_04163	N/A	hypothetical protein	N/A	N/A
CNAG_04168	N/A	histone H1/5	N/A	N/A
CNAG_04179	N/A	lysine-tRNA ligase	16.19.03 12.1	ATP binding aminoacyl-tRNA-synthetases
CNAG_04240	N/A	hypothetical protein	N/A	N/A
CNAG_04265	N/A	hypothetical protein	42.04.03	actin cytoskeleton
CNAG_04283	N/A	integral membrane protein	32.07 34.01.01.01 40.01	detoxification homeostasis of metal ions (Na, K, Ca etc.) cell growth/morphogenesis
CNAG_04304	N/A	T-complex protein 1 subunit zeta	32.01.07 42.04 16.01 14.01 16.19.03	unfolded protein response (e.g. ER quality control) cytoskeleton/structural proteins protein binding protein folding and stabilization ATP binding
CNAG_04312	MAN1	mannose-6-phosphate isomerase	42.01 01.05.02.04 1.05 01.05.02.07 14.07.02	cell wall sugar, glucoside, polyol and carboxylate anabolism C-compound and carbohydrate metabolism sugar, glucoside, polyol and carboxylate catabolism modification with sugar residues (e.g. glycosylation, deglycosylation)
CNAG_04320	CPS1	polysaccharide synthase Cps1p	01.05.03	polysaccharide metabolism
CNAG_04322	N/A	hypothetical protein	N/A	N/A
CNAG_04393	N/A	RNA helicase	32.07 16.19.03 16.19 12.01 12.07 11.04 11.02.03 11.04.03.01 10.01.05.01 10.01.05.03 10.01.02 11.02 11.04.01	detoxification ATP binding nucleotide/nucleoside/nucleobase binding ribosome biogenesis translational control RNA processing mRNA synthesis splicing DNA repair DNA recombination DNA topology RNA synthesis rRNA processing
CNAG_04402	N/A	splicing factor U2AF 35 kDa subunit	16.01 16.19 16.17 16.17.09 11.04.03 11.04.03.01 16.03 16.03.03	protein binding nucleotide/nucleoside/nucleobase binding metal binding heavy metal binding (Cu, Fe, Zn) mRNA processing (splicing, 5'-, 3'-end processing) splicing nucleic acid binding RNA binding
CNAG_04439	N/A	V-type proton ATPase subunit B	20.03.22 34.11.03.13 20.09.13 20.03.01 20.01.01.01 16.19.03 34.01.01.03 20.01.15	transport ATPases osmosensing and response vacuolar/lysosomal transport channel/pore class transport cation transport (H+, Na+, K+, Ca2+ , NH4+, etc.) ATP binding homeostasis of protons electron transport
CNAG_04485	N/A	long-chain acyl-CoA synthetase	1.2 20.01.13 1.06 01.06.10 14.07.01	secondary metabolism lipid/fatty acid transport lipid, fatty acid and isoprenoid metabolism regulation of lipid, fatty acid and isoprenoid metabolism modification with fatty acids (e.g. myristylation, palmitylation, farnesylation)
CNAG_04499	N/A	clathrin light chain	20.09.18 20.09.07 20.09.13 40.01 16.07	cellular import vesicular transport (Golgi network, etc.) vacuolar/lysosomal transport cell growth/morphogenesis structural protein binding
CNAG_04566	N/A	beta-flanking protein	N/A	N/A
CNAG_04605	ERG26	C-3 sterol dehydrogenase	01.06.06.11 1.06	tetracyclic and pentacyclic triterpenes (cholesterin, steroids and hopanoids) metabolism lipid, fatty acid and isoprenoid metabolism
CNAG_04607	N/A	hypothetical protein	N/A	N/A
CNAG_04622	N/A	endoplasmic reticulum protein	32.07 32.05.01.03 20.01.27	detoxification chemical agent resistance drug/toxin transport
CNAG_04632	N/A	uracil permease	20.09.18 20.09.18.07 20.01.23 20.01.17 01.03.04 20.01.11	cellular import non-vesicular cellular import allantoin and allantoate transport nucleotide/nucleoside/nucleobase transport pyrimidine nucleotide/nucleoside/nucleobase metabolism amine/polyamine transport
CNAG_04640	ACL1	ATP-citrate synthase subunit 1	1.05 16.17.07 16.19.03 2.1 01.06.05 1.06 01.07.01	C-compound and carbohydrate metabolism magnesium binding ATP binding tricarboxylic-acid pathway (citrate cycle, Krebs cycle, TCA cycle) fatty acid metabolism lipid, fatty acid and isoprenoid metabolism biosynthesis of vitamins, cofactors, and prosthetic groups
CNAG_04659	PDC1	Pyruvate decarboxylase	1.05 01.05.06.07 02.16.01 01.07.07 2.13 1.01 01.07.01 11.02.03.04.01	C-compound and carbohydrate metabolism C-2 compound and organic acid catabolism alcohol fermentation regulation of the metabolism of vitamins, cofactors, and prosthetic groups respiration amino acid metabolism biosynthesis of vitamins, cofactors, and prosthetic groups transcription activation
CNAG_04687	N/A	stearoyl-CoA desaturase (delta-9 desaturase)	01.06.05 1.06 16.17.09	fatty acid metabolism lipid, fatty acid and isoprenoid metabolism heavy metal binding (Cu, Fe, Zn)
CNAG_04720	N/A	GTPase activating protein	42.04.03 32.01 43.01.03.05 40.01 18.02.01.01.01 16.01 30.01.05.05.01 14.13 11.02.03.04	actin cytoskeleton stress response budding, cell polarity and filament formation cell growth/morphogenesis GTPase activator (GAP) protein binding small GTPase mediated signal transduction protein/peptide degradation transcriptional control
CNAG_04741	N/A	endosome protein	16.01 18.01.07 20.01.07 18.02.01.02 30.05.02.26 42.10.03	protein binding regulation by binding/dissociation amino acid/amino acid derivatives transport enzyme inhibitor integrin receptor signalling pathway organization of chromosome structure
CNAG_04760	N/A	cytoplasmic protein	N/A	N/A
CNAG_04796	CNA1	calcineurin a catalytic subunit	32.01 14.07 16.17.01 40.01 14.04 16.01 34.01 20.01.01.01 30.01 20.09.01 10.03.01.01.03 30.01.05.01 18.02.01 18.01.01 1.04 10.03.01 18.02 16.17 16.17.09 14.07.03 11.02.03.04	stress response protein modification calcium binding cell growth/morphogenesis protein targeting, sorting and translocation protein binding homeostasis cation transport (H+, Na+, K+, Ca2+ , NH4+, etc.) cellular signalling nuclear transport G1/S transition of mitotic cell cycle protein kinase enzymatic activity regulation/enzyme regulator regulation by modification phosphate metabolism mitotic cel…
CNAG_04809	N/A	COP9 signalosome complex subunit 5	32.01 20.01.27 16.01 18.01.07 34.11.01 14.07.07 14.13.01 30.01.05 18.02.01 18.01.01 41.01 32.05.01 14.13.01.01 16.17 14.07.03 11.02.03.04 18.02.09 14.07.11	stress response drug/toxin transport protein binding regulation by binding/dissociation photoperception and response modification by ubiquitin-related proteins cytoplasmic and nuclear protein degradation enzyme mediated signal transduction enzymatic activity regulation / enzyme regulator regulation by modification fungal/microorganismic development resistance proteins proteasomal degradation (ubi…
CNAG_04832	N/A	RalA-binding protein 1	43.01.03.05 40.01.03 20.09.18.09.01.01 42.04 20.01.27 32.01.01 18.02.01.01.01 16.01 18.02.05 18.02.03 30.01.05.05.01 42.29 30.01.05 30.01.05.05 32.01.13	budding, cell polarity and filament formation directional cell growth (morphogenesis) receptor-mediated endocytosis cytoskeleton/structural proteins drug/toxin transport oxidative stress response GTPase activator (GAP) protein binding regulator of G-protein signalling guanyl-nucleotide exchange factor (GEF) small GTPase mediated signal transduction bud/growth tip enzyme mediated signal transducti…
CNAG_04920	N/A	galactose transporter	20.09.18 20.09.18.07 34.11.12 20.01.03 01.05.25	cellular import non-vesicular cellular import perception of nutrients and nutritional adaptation C-compound and carbohydrate transport regulation of C-compound and carbohydrate metabolism
CNAG_04969	UGD1	UDP-glucose 6-dehydrogenase	01.05.03 42.01 01.05.02.04 01.05.09.04 1.05 01.05.02.01 01.03.04 01.05.02 20.01.15 1.07	polysaccharide metabolism cell wall sugar, glucoside, polyol and carboxylate anabolism aminosaccharide anabolism C-compound and carbohydrate metabolism nucleotide-sugar metabolism pyrimidine nucleotide/nucleoside/nucleobase metabolism sugar, glucoside, polyol and carboxylate metabolism electron transport metabolism of vitamins, cofactors, and prosthetic groups
CNAG_05031	N/A	3-oxoacid CoA-transferase	2.19 1.05	metabolism of energy reserves (e.g. glycogen, trehalose) C-compound and carbohydrate metabolism
CNAG_05036	N/A	hypothetical protein	N/A	N/A
CNAG_05050	GCS2	ADP-ribosylation factor GTPase-activating protein 1	42.04.03 20.09.18 20.09.07 18.02.01.02.01 14.04 18.02.01.01.01 16.01 20.09.16 20.09.07.03 20.01.10 10.03.05.03 10.03.01 16.17 16.17.09 11.02.03.04	actin cytoskeleton cellular import vesicular transport (Golgi network, etc.) GTPase inhibitor (GIP) protein targeting, sorting and translocation GTPase activator (GAP) protein binding cellular export and secretion ER to Golgi transport protein transport cell cycle dependent actin filament reorganization mitotic cell cycle and cell cycle control metal binding heavy metal binding (Cu, Fe, Zn) trans…
CNAG_05070	N/A	sulfite reductase (NADPH) hemoprotein, beta- component	42.01 01.02.03.01 01.01.06.05.01.01 1.02 1.01 16.21.07 16.17.09	cell wall sulfate assimilation biosynthesis of homocysteine nitrogen, sulfur and selenium metabolism amino acid metabolism NAD/NADP binding heavy metal binding (Cu, Fe, Zn)
CNAG_05076	N/A	hypothetical protein	N/A	N/A
CNAG_05100	N/A	ENTH domain-containing protein c	20.09.18.09.01 42.04.03 20.09.07 43.01.03.05 42.04 14.1 16.09 16.01	endocytosis actin cytoskeleton vesicular transport (Golgi network, etc.) budding, cell polarity and filament formation cytoskeleton/structural proteins assembly of protein complexes lipid binding protein binding
CNAG_05123	N/A	hypothetical protein	N/A	N/A
CNAG_05136	N/A	cation-transporting ATPase 13A1	34.01.01.01 20.03.22 20.01.01.01 16.17.07 20.03 16.19.03 20.01.01 1.04 16.19 16.17	homeostasis of metal ions (Na, K, Ca etc.) transport ATPases cation transport (H+, Na+, K+, Ca2+ , NH4+, etc.) magnesium binding transport facilities ATP binding ion transport phosphate metabolism nucleotide/nucleoside/nucleobase binding metal binding
CNAG_05138	N/A	glucan 1,3-beta-glucosidase	01.05.03 2.19 42.01 43.01.03.09 40.01 1.05	polysaccharide metabolism metabolism of energy reserves (e.g. glycogen, trehalose) cell wall development of asco- basidio- or zygospore cell growth/morphogenesis C-compound and carbohydrate metabolism
CNAG_05229	N/A	Stomatin family protein	16.01	protein binding
CNAG_05235	N/A	protein BMH2	20.09.07 2.19 43.01.03.05 43.01.03.09 40.01 14.04 16.01 18.01.07 30.01.05.05.01 20.09.16 30.01 18.02.01.02 10.03.01.03 10.03 16.03.01	vesicular transport (Golgi network, etc.) metabolism of energy reserves (e.g. glycogen, trehalose) budding, cell polarity and filament formation development of asco- basidio- or zygospore cell growth/morphogenesis protein targeting, sorting and translocation protein binding regulation by binding/dissociation small GTPase mediated signal transduction cellular export and secretion cellular signalli…
CNAG_05240	N/A	signal recognition particle subunit SRP68	14.04 16.01 30.01 16.19.05 12.01	protein targeting, sorting and translocation protein binding cellular signalling GTP binding ribosome biogenesis
CNAG_05277	N/A	vesicle-associated membrane protein 4	20.09.18.09.01 20.09.07 14.04 16.01 20.09.07.06 20.09.07.27	endocytosis vesicular transport (Golgi network, etc.) protein targeting, sorting and translocation protein binding post Golgi transport vesicle fusion
CNAG_05292	TPS1	alpha,alpha-trehalose-phosphate synthase (UDP- forming)	32.01 2.19 01.05.02.04 1.05 01.05.02.07 01.05.25	stress response metabolism of energy reserves (e.g. glycogen, trehalose) sugar, glucoside, polyol and carboxylate anabolism C-compound and carbohydrate metabolism sugar, glucoside, polyol and carboxylate catabolism regulation of C-compound and carbohydrate metabolism
CNAG_05309	N/A	hypothetical protein	N/A	N/A
CNAG_05314	GLO3	ADP-ribosylation factor GTPase-activating protein 2/3	20.09.07 18.02.01.02.01 14.04 18.02.01.01.01 20.09.16 20.09.07.03 20.01.10 10.03.01 16.17 16.17.09 11.02.03.04	vesicular transport (Golgi network, etc.) GTPase inhibitor (GIP) protein targeting, sorting and translocation GTPase activator (GAP) cellular export and secretion ER to Golgi transport protein transport mitotic cell cycle and cell cycle control metal binding heavy metal binding (Cu, Fe, Zn) transcriptional control
CNAG_05315	N/A	taurine catabolism dioxygenase TauD	N/A	N/A
CNAG_05348	CDC42	cell division control protein 42	20.09.18.09.01 42.04.03 32.01.03 43.01.03.05 40.01.03 34.11.03.13 40.01 42.04 16.01 30.01.05.05.01 01.03.01 10.03.04.09 16.19.05 42.29 34.11.03.03 20.09.16.09.03 34.07 40.01.03.03 30.01.05.05 1.04 16.19 30.05 10.03.01 18.02.01.01.05 34.05.01 10.03.03	endocytosis actin cytoskeleton osmotic and salt stress response budding, cell polarity and filament formation directional cell growth (morphogenesis) osmosensing and response cell growth/morphogenesis cytoskeleton/structural proteins protein binding small GTPase mediated signal transduction purin nucleotide/nucleoside/nucleobase metabolism nuclear migration GTP binding bud/growth tip chemotaxis e…
CNAG_05352	N/A	acetyl-CoA transporter	20.09.07 20.01.25	vesicular transport (Golgi network, etc.) vitamine/cofactor transport
CNAG_05355	RSP5	E3 ubiquitin-protein ligase NEDD4	32.01 14.07 30.05.01.18 43.01.03.09 14.1 16.01 18.01.07 14.07.05 30.07 16.19.03 18.02.07 18.01.01 14.13.01.01 10.01.09.05	stress response protein modification transmembrane receptor protein serine/threonine kinase signalling pathways development of asco- basidio- or zygospore assembly of protein complexes protein binding regulation by binding/dissociation modification by ubiquitination, deubiquitination regulation of signal transduction ATP binding regulator of receptor activity regulation by modification proteasoma…
CNAG_05387	N/A	galactose transporter	20.09.18 20.09.18.07 34.11.12 20.01.03 01.05.25	cellular import non-vesicular cellular import perception of nutrients and nutritional adaptation C-compound and carbohydrate transport regulation of C-compound and carbohydrate metabolism
CNAG_05389	N/A	sphinganine-1-phosphate aldolase	01.01.03.02.02 1.05 01.02.02 30.01.09.03 32.01.11 40.10.02 1.06 32.05.03	degradation of glutamate C-compound and carbohydrate metabolism nitrogen metabolism Ca2+ mediated signal transduction nutrient starvation response apoptosis (type I programmed cell death) lipid, fatty acid and isoprenoid metabolism defense related proteins
CNAG_05459	N/A	pi-transporter A-1	20.09.18 20.01.01.07.07 20.03 20.01.01.07 1.04	cellular import phosphate transport transport facilities anion transport phosphate metabolism
CNAG_05465	GIB2	G protein beta subunit Gib2	01.01.13 30.01.05.05.03 12.04 30.01.05.05 12.01 2.16 14.07.04	regulation of amino acid metabolism trimeric G-protein mediated signal transduction translation G-protein mediated signal transduction ribosome biogenesis fermentation modification by acetylation, deacetylation
CNAG_05520	N/A	hypothetical protein	N/A	N/A
CNAG_05550	N/A	hypothetical protein	N/A	N/A
CNAG_05556	N/A	hypothetical protein	16.01 12.04 12.01 12.01.01	protein binding translation ribosome biogenesis ribosomal proteins
CNAG_05607	N/A	cytoplasmic protein	N/A	N/A
CNAG_05616	N/A	ABC transporter	34.01.01.01 20.09.13 34.01 20.01.01.01.01 32.07.05 16.19.03 20.03.25 32.05.01.03.03 16.17.09	homeostasis of metal ions (Na, K, Ca etc.) vacuolar/lysosomal transport homeostasis heavy metal ion transport (Cu+, Fe3+, etc.) detoxification by export ATP binding ABC transporters inorganic chemical agent resistance (e.g. heavy metals) heavy metal binding (Cu, Fe, Zn)
CNAG_05650	UBP5	ubiquitin carboxyl-terminal hydrolase 7	16.17.01 16.09 14.07.05 14.13 14.13.01 14.13.01.01	calcium binding lipid binding modification by ubiquitination, deubiquitination protein/peptide degradation cytoplasmic and nuclear protein degradation proteasomal degradation (ubiquitin/proteasomal pathway)
CNAG_05694	CKA1	CMGC/CK2 protein kinase	43.01.03.05 40.01 42.04 16.01 34.01 30.05.02.20 30.01 16.19.03 14.07.07 34.07.01 10.03.01.01.03 30.01.05.01 18.02.01 18.01.01 1.04 16.19 10.03.01 18.02 30.01.05.01.06 11.02.02 10.03.01.01.09 14.07.03 32.01.09 11.02.01	budding, cell polarity and filament formation cell growth/morphogenesis cytoskeleton/structural proteins protein binding homeostasis Wnt signalling pathway cellular signalling ATP binding modification by ubiquitin-related proteins cell-cell adhesion G1/S transition of mitotic cell cycle protein kinase enzymatic activity regulation/enzyme regulator regulation by modification phosphate metabolism n…
CNAG_05724	N/A	hypothetical protein	N/A	N/A
CNAG_05734	SLA2	cell wall organization and biogenesis-related protein, putative	20.09.18.09.01 42.04.03 43.01.03.05 42.01 40.01 14.1 16.01	endocytosis actin cytoskeleton budding, cell polarity and filament formation cell wall cell growth/morphogenesis assembly of protein complexes protein binding
CNAG_05818	CHS5	Chitin synthase	01.05.03 32.01.03 43.01.03.05 40.01.03 42.01 43.01.03.09 42.25 42.04 01.05.09.04 16.01 01.05.03.03.04 20.09.14 34.11.01 16.19.03 34.11 1.04 16.19 20.09.14.02 34.05.02 10.03.03	polysaccharide metabolism osmotic and salt stress response budding, cell polarity and filament formation directional cell growth (morphogenesis) cell wall development of asco- basidio- or zygospore vacuole or lysosome cytoskeleton/structural proteins aminosaccharide anabolism protein binding chitin anabolism cytoskeleton-dependent transport photoperception and response ATP binding cellular sensin…
CNAG_05826	N/A	translation elongation factor Tu	16.01 16.19.05 12.04.03 12.04 10.03.01.01.03 16.19 01.03.16.01 10.03.01	protein binding GTP binding translation termination translation G1/S transition of mitotic cell cycle nucleotide/nucleoside/nucleobase binding RNA degradation mitotic cell cycle and cell cycle control
CNAG_05867	N/A	L-fucose transporter	20.09.18 20.03 20.01.03	cellular import transport facilities C-compound and carbohydrate transport
CNAG_05886	MMS2	ubiquitin-conjugating enzyme E2	14.07 14.1 16.01 14.07.05 16.19.03 14.13.01.01 11.02.03.04 10.01.05.01	protein modification assembly of protein complexes protein binding modification by ubiquitination, deubiquitination ATP binding proteasomal degradation (ubiquitin/proteasomal pathway) transcriptional control DNA repair
CNAG_05994	N/A	multidrug transporter	32.07 20.01.27 20.09.16 32.07.05 1.2 20.03.02.03.01	detoxification drug/toxin transport cellular export and secretion detoxification by export secondary metabolism proton driven antiporter
CNAG_06060	N/A	hypothetical protein	N/A	N/A
CNAG_06109	N/A	hypothetical protein	N/A	N/A
CNAG_06122	HAD6	glycerol-1-phosphatase	32.01 32.01.03 32.01.01 1.05 1.04 1.06	stress response osmotic and salt stress response oxidative stress response C-compound and carbohydrate metabolism phosphate metabolism lipid, fatty acid and isoprenoid metabolism
CNAG_06150	N/A	hsp90-like protein	32.01 2.19 43.01.03.09 32.01.07 16.01 14.01 16.19.03 1.04 10.03.02	stress response metabolism of energy reserves (e.g. glycogen, trehalose) development of asco- basidio- or zygospore unfolded protein response (e.g. ER quality control) protein binding protein folding and stabilization ATP binding phosphate metabolism meiosis
CNAG_06153	N/A	26S protease regulatory subunit 6A-B	32.01 16.01 18.01.07 16.19.03 14.13.01 18.02.01 1.04 14.13.01.01 11.02.03.04 18.02.09 14.07.11	stress response protein binding regulation by binding/dissociation ATP binding cytoplasmic and nuclear protein degradation enzymatic activity regulation/enzyme regulator phosphate metabolism proteasomal degradation (ubiquitin/proteasomal pathway) transcriptional control regulator of transcription factor protein processing (proteolytic)
CNAG_06192	N/A	hypothetical protein	N/A	N/A
CNAG_06197	N/A	hypothetical protein	N/A	N/A
CNAG_06208	N/A	heat shock 70kDa protein 4	32.01 40.01.03 32.01.07 34.11.09 32.01.05 16.01 14.01 34.11.12 16.19.03 16.19	stress response directional cell growth (morphogenesis) unfolded protein response (e.g. ER quality control) temperature perception and response heat shock response protein binding protein folding and stabilization perception of nutrients and nutritional adaptation ATP binding nucleotide/nucleoside/nucleobase binding
CNAG_06220	N/A	allergen	N/A	N/A
CNAG_06228	N/A	MIF4G/MA4 domain-containing protein	34.11.03.13	osmosensing and response
CNAG_06242	CFT1	Cryptococcus ferric transporter 1	20.09.18.09.01 34.01.01.01 20.01.01.01.01.01 20.01.01.01.01 20.03	endocytosis homeostasis of metal ions (Na, K, Ca etc.) siderophore-iron transport heavy metal ion transport (Cu+, Fe3+, etc.) transport facilities
CNAG_06287	GPX2	Glutathione peroxidase	32.01.01 32.07.07 32.07.07.05	oxidative stress response oxygen and radical detoxification peroxidase reaction
CNAG_06290	HXT2	Low-affinity glucose transporter HXT2	20.09.18 20.09.18.07 1.05 20.09.16 20.01.03.01 20.01.03	cellular import non-vesicular cellular import C-compound and carbohydrate metabolism cellular export and secretion sugar transport C-compound and carbohydrate transport
CNAG_06376	N/A	vacuolar membrane protein	20.09.07 20.09.13 42.25 14.04 16.01 16.19.03 20.09.16.09.03 20.01.10 16.19 16.17 16.17.09	vesicular transport (Golgi network, etc.) vacuolar/lysosomal transport vacuole or lysosome protein targeting, sorting and translocation protein binding ATP binding exocytosis protein transport nucleotide/nucleoside/nucleobase binding metal binding heavy metal binding (Cu, Fe, Zn)
CNAG_06400	PMA1	plasma-membrane proton-efflux P-type ATPase	20.03.22 20.01.01.01 34.01.01.03 20.01.15 2.11	transport ATPases cation transport (H+, Na+, K+, Ca2+ , NH4+, etc.) homeostasis of protons electron transport electron transport and membrane-associated energy conservation
CNAG_06404	N/A	hypothetical protein	N/A	N/A
CNAG_06409	N/A	hypothetical protein	N/A	N/A
CNAG_06415	CCC2	Cu2 -exporting ATPase	20.09.18 20.09.07 34.01.01.01 20.03.22 20.01.01.01.01 20.03 1.2 16.17.09	cellular import vesicular transport (Golgi network, etc.) homeostasis of metal ions (Na, K, Ca etc.) transport ATPases heavy metal ion transport (Cu+, Fe3+, etc.) transport facilities secondary metabolism heavy metal binding (Cu, Fe, Zn)
CNAG_06423	N/A	hypothetical protein	N/A	N/A
CNAG_06450	N/A	hypothetical protein	32.01	stress response
CNAG_06465	CDC50	Lipid flippase subunit CDC50	43.01.03.05 20.01.13 30.05.01 10.03.01 10.03.01.01.01 11.02.03.04	budding, cell polarity and filament formation lipid/fatty acid transport receptor enzyme mediated signalling mitotic cell cycle and cell cycle control G1 phase of mitotic cell cycle transcriptional control
CNAG_06500	N/A	arginine metabolism transcriptional control protein	43.01.03.09 1.05 01.01.13 01.03.01 30.01.09.11 01.01.03.05 1.04 1.06 01.06.02.01 11.02.03.04	development of asco- basidio- or zygospore C-compound and carbohydrate metabolism regulation of amino acid metabolism purin nucleotide/nucleoside/nucleobase metabolism polyphosphoinositol mediated signal transduction metabolism of arginine phosphate metabolism lipid, fatty acid and isoprenoid metabolism phospholipid metabolism transcriptional control
CNAG_06508	FKS1	1,3-beta-glucan synthase component FKS1	01.05.03 2.19 42.01 43.01.03.09 1.05	polysaccharide metabolism metabolism of energy reserves (e.g. glycogen, trehalose) cell wall development of asco- basidio- or zygospore C-compound and carbohydrate metabolism
CNAG_06532	N/A	hypothetical protein	20.09.18.09.01 16.01 42.09 20.09.07.06	endocytosis protein binding intracellular transport vesicles post Golgi transport
CNAG_06576	CAR1	cAMP-regulated gene 1	N/A	N/A
CNAG_06578	N/A	hypothetical protein	N/A	N/A
CNAG_06584	N/A	hypothetical protein	N/A	N/A
CNAG_06591	SET302	histone deacetylase complex subunit, putative	16.01 01.05.13.01 16.17 16.17.09 10.03.02 14.07.04 14.07.09 01.05.13 11.02 10.01.09.05 42.10.03	protein binding S-adenosyl-methionine - homocysteine cycle metal binding heavy metal binding (Cu, Fe, Zn) meiosis modification by acetylation, deacetylation posttranslational modification of amino acids (e.g. hydroxylation, methylation) transfer of activated C-1 groups RNA synthesis DNA conformation modification (e.g. chromatin) organization of chromosome structure
CNAG_06600	N/A	vesicle-fusing ATPase	20.09.18 20.09.07 16.01 14.01 20.09.16 20.09.07.03 16.17.07 16.19.03 14.13 1.04 20.01.10 16.19 16.17 11.02.03.04	cellular import vesicular transport (Golgi network, etc.) protein binding protein folding and stabilization cellular export and secretion ER to Golgi transport magnesium binding ATP binding protein/peptide degradation phosphate metabolism protein transport nucleotide/nucleoside/nucleobase binding metal binding transcriptional control
CNAG_06602	N/A	cysteine-type peptidase	32.01.07 16.01 01.20.05.11	unfolded protein response (e.g. ER quality control) protein binding metabolism of polyketides
CNAG_06605	N/A	small subunit ribosomal protein S2	16.01 12.04 12.01 12.07 12.01.01	protein binding translation ribosome biogenesis translational control ribosomal proteins
CNAG_06646	YOP1	protein yop1	20.09.07 16.01 42.02	vesicular transport (Golgi network, etc.) protein binding eukaryotic plasma membrane
CNAG_06686	N/A	hypothetical protein	N/A	N/A
CNAG_06690	N/A	hypothetical protein	N/A	N/A
CNAG_06699	GPD1	glyceraldehyde-3-phosphate dehydrogenase	01.05.02.04 1.05 01.05.02.07 2.01 16.21.07	sugar, glucoside, polyol and carboxylate anabolism C-compound and carbohydrate metabolism sugar, glucoside, polyol and carboxylate catabolism glycolysis and gluconeogenesis NAD/NADP binding
CNAG_06717	N/A	Acyl-CoA-dependent ceramide synthase	14.04 20.09.07.03 1.2 1.06 40.1 01.06.02.02 40.2	protein targeting, sorting and translocation ER to Golgi transport secondary metabolism lipid, fatty acid and isoprenoid metabolism cell death glycolipid metabolism cell aging
CNAG_06730	GSK3	CMGC/GSK protein kinase	01.05.03 40.01.03 16.01 40.10.02.01 30.05.02.20 30.01 16.19.03 18.01.01 1.04 16.19 18.02 30.01.05.01.06 14.07.03	polysaccharide metabolism directional cell growth (morphogenesis) protein binding anti-apoptosis Wnt signalling pathway cellular signalling ATP binding regulation by modification phosphate metabolism nucleotide/nucleoside/nucleobase binding regulation of protein activity serine/threonine kinase modification by phosphorylation, dephosphorylation, autophosphorylation
CNAG_06746	H2B	Histone H2B	10.03.04.03 11.02.03.04 10.01.09.05 42.10.03 16.03.01	chromosome condensation transcriptional control DNA conformation modification (e.g. chromatin) organization of chromosome structure DNA binding
CNAG_06753	N/A	nuclear cap-binding protein subunit 1	11.02.03 11.04.03.01	mRNA synthesis splicing
CNAG_06758	N/A	efflux protein	32.07 32.05.01.03 20.01.27 20.09.16 32.07.05 20.03.25	detoxification chemical agent resistance drug/toxin transport cellular export and secretion detoxification by export ABC transporters
CNAG_06790	N/A	hypothetical protein	16.01	protein binding
CNAG_06829	ERG1	Squalene monooxygenase	01.20.13 01.06.06.09 01.06.06.11 20.01.15 1.06 16.21.05	metabolism of derivatives of homoisopentenyl pyrophosphate triterpenes metabolism tetracyclic and pentacyclic triterpenes (cholesterin, steroids and hopanoids) metabolism electron transport lipid, fatty acid and isoprenoid metabolism FAD/FMN binding
CNAG_06840	N/A	elongation factor 2	16.01 01.03.01 16.19.05 12.04.02 12.04 1.04 16.19 11.04.03 11.04.03.01	protein binding purin nucleotide/nucleoside/nucleobase metabolism GTP binding translation elongation translation phosphate metabolism nucleotide/nucleoside/nucleobase binding mRNA processing (splicing, 5'-, 3'-end processing) splicing
CNAG_06853	N/A	hypothetical protein	N/A	N/A
CNAG_06923	XFP2	xylulose 5-phosphate/fructose 6-phosphate phosphoketolase	2.07 02.16.03.03 1.05	pentose-phosphate pathway heterofermentative pathway and fermentaton of other saccharides C-compound and carbohydrate metabolism
CNAG_06963	N/A	Sugar transporter	20.09.18 20.09.18.07 34.11.12 20.03 20.01.03 01.05.25	cellular import non-vesicular cellular import perception of nutrients and nutritional adaptation transport facilities C-compound and carbohydrate transport regulation of C-compound and carbohydrate metabolism
CNAG_06983	N/A	hypothetical protein	N/A	N/A
CNAG_07322	N/A	hypothetical protein	N/A	N/A
CNAG_07328	N/A	hypothetical protein	N/A	N/A
CNAG_07334	FRE4	ferric-chelate reductase	20.09.18 34.01.01.01 20.01.01.01.01.01 20.01.01.01.01 34.11 1.2	cellular import homeostasis of metal ions (Na, K, Ca etc.) siderophore-iron transport heavy metal ion transport (Cu+, Fe3+, etc.) cellular sensing and response to external stimulus secondary metabolism
CNAG_07354	MET22	3'(2'),5'-bisphosphate nucleotidase	32.01 32.01.03 01.02.03.01 01.01.06.05.01 01.03.01 1.02	stress response osmotic and salt stress response sulfate assimilation biosynthesis of methionine purin nucleotide/nucleoside/nucleobase metabolism nitrogen, sulfur and selenium metabolism
CNAG_07373	N/A	Carbamoyl-phosphate synthase, large subunit	01.03.04 16.19.03 01.01.05 1.02 01.01.03.05.01 01.01.05.03 16.17.09	pyrimidine nucleotide/nucleoside/nucleobase metabolism ATP binding metabolism of urea cycle, creatine and polyamines nitrogen, sulfur and selenium metabolism biosynthesis of arginine metabolism of urea (urea cycle) heavy metal binding (Cu, Fe, Zn)
CNAG_07445	N/A	transketolase	01.05.02.04 2.07 1.05 01.05.02.07 01.06.06 2.01 1.01	sugar, glucoside, polyol and carboxylate anabolism pentose-phosphate pathway C-compound and carbohydrate metabolism sugar, glucoside, polyol and carboxylate catabolism isoprenoid metabolism glycolysis and gluconeogenesis amino acid metabolism
CNAG_07488	N/A	hypothetical protein	N/A	N/A
CNAG_07510	N/A	farnesyl-diphosphate farnesyltransferase	01.20.13 16.17.07 01.06.06.11 01.06.06 1.06	metabolism of derivatives of homoisopentenyl pyrophosphate magnesium binding tetracyclic and pentacyclic triterpenes (cholesterin, steroids and hopanoids) metabolism isoprenoid metabolism lipid, fatty acid and isoprenoid metabolism
CNAG_07519	N/A	hypothetical protein	20.09.18 20.09.18.07 32.07 34.01.01.01 20.01.01.01.01.01 20.01.27 1.2	cellular import non-vesicular cellular import detoxification homeostasis of metal ions (Na, K, Ca etc.) siderophore-iron transport drug/toxin transport secondary metabolism
CNAG_07537	N/A	mitochondrial GTPase 1	16.19.05 12.01	GTP binding ribosome biogenesis
CNAG_07538	N/A	calcium/proton exchanger	34.01.01.01 20.09.13 20.01.01.01 20.03 34.01.01.03 20.03.02.03.01 20.03.02.03	homeostasis of metal ions (Na, K, Ca etc.) vacuolar/lysosomal transport cation transport (H+, Na+, K+, Ca2+ , NH4+, etc.) transport facilities homeostasis of protons proton driven antiporter antiporter
CNAG_07571	N/A	hypothetical protein	N/A	N/A
CNAG_07590	N/A	V-type H -transporting ATPase subunit C	34.01.01.01 20.03.22 20.09.13 14.1 16.01 20.01.01.01 20.03 16.19.03 34.01.01.03 20.01.01 20.01.15 02.45.15 01.07.01 01.03.01.03 16.17 2.11	homeostasis of metal ions (Na, K, Ca etc.) transport ATPases vacuolar/lysosomal transport assembly of protein complexes protein binding cation transport (H+, Na+, K+, Ca2+ , NH4+, etc.) transport facilities ATP binding homeostasis of protons ion transport electron transport energy generation (e.g. ATP synthase) biosynthesis of vitamins, cofactors, and prosthetic groups purine nucleotide/nucleosid…
CNAG_07625	N/A	plasma membrane protein	N/A	N/A
CNAG_07628	N/A	translation initiation factor 3 subunit C	16.01 16.13.01 12.04 12.04.01 16.03.03	protein binding sugar binding translation translation initiation RNA binding
CNAG_07634	N/A	hypothetical protein	N/A	N/A
CNAG_07659	N/A	hypothetical protein	N/A	N/A
CNAG_07745	MPD1	alcohol dehydrogenase, propanol-preferring	32.07 1.05 01.05.06.07 02.16.01 2.01	detoxification C-compound and carbohydrate metabolism C-2 compound and organic acid catabolism alcohol fermentation glycolysis and gluconeogenesis
CNAG_07769	TOM1	E3 ubiquitin-protein ligase HUWE1	32.01 14.07 30.05.01.18 43.01.03.09 14.1 16.01 14.07.05 30.07 20.09.01 16.19.03 42.1 14.13 10.03.04.07 14.13.01.01 10.03.01 11.02.03.04 10.03.01.01.11 10.01.09.05	stress response protein modification transmembrane receptor protein serine/threonine kinase signalling pathways development of asco- basidio- or zygospore assembly of protein complexes protein binding modification by ubiquitination, deubiquitination regulation of signal transduction nuclear transport ATP binding nucleus protein/peptide degradation nuclear division proteasomal degradation (ubiquit…
CNAG_07902	N/A	AAT family amino acid transporter	20.09.18 20.09.18.07 20.01.07	cellular import non-vesicular cellular import amino acid/amino acid derivatives transport
CNAG_07903	ROM20	Predicted Rho guanine nucleotide exchange factor (Rho GEF)	20.09.18.09.01 42.04.03 43.01.03.05 40.01.03 42.01 16.17.01 16.01 18.02.05 18.02.03 30.01.05.05.01 30.01 42.29 30.05.01.12 01.05.25 30.01.05.01.03	endocytosis actin cytoskeleton budding, cell polarity and filament formation directional cell growth (morphogenesis) cell wall calcium binding protein binding regulator of G-protein signalling guanyl-nucleotide exchange factor (GEF) small GTPase mediated signal transduction cellular signalling bud / growth tip transmembrane receptor protein tyrosine kinase signalling pathways regulation of C-comp…
