# Supplementary material for: A fungal ubiquitin ligase and arrestin binding partner contribute to pathogenesis and survival during cellular stress
Source: mBio. 2024 Sep 5;15(10):e00981-24. doi: 10.1128/mbio.00981-24 (PMC11481503; doi:10.1128/mbio.00981-24)
Supplement: Table S3 — Proteins that require Ali2 for their ubiquitination. [file mbio.00981-24-s0005.xlsx]

## Sheet: S Table 3
Supplemental table 3. Proteins that require Ali2 for their ubiquitination with FunCat ontology indicated
Protein ID	Protein Name	Protein Description	FunCat ID	FunCat Description
CNAG_00091	N/A	hypothetical protein	N/A	N/A
CNAG_00136	N/A	ubiquitin-activating enzyme E1	14.07.05 32.01 14.13 10.01.03 14.07 18.02.01.01 14.13.01.01 16.19 18.02 18.01.01 16.01 16.19.03 14.1	modification by ubiquitination, deubiquitination stress response protein/peptide degradation DNA synthesis and replication protein modification enzyme activator proteasomal degradation (ubiquitin/proteasomal pathway) nucleotide/nucleoside/nucleobase binding regulation of protein activity regulation by modification protein binding ATP binding assembly of protein complexes
CNAG_00232	RPL30	large subunit ribosomal protein L30e	11.04.03.01.10 12.07 11.04.01 12.01.01 12.04 16.01	regulation of splicing translational control rRNA processing ribosomal proteins translation protein binding
CNAG_00361	RVS167	hypothetical protein	43.01.03 20.09.14 42.04 32.01.11 40.01 43.01.03.05 32.01.03 20.09.18.09.01 16.01 20.09.07	fungal and other eukaryotic cell type differentiation cytoskeleton-dependent transport cytoskeleton/structural proteins nutrient starvation response cell growth/morphogenesis budding, cell polarity and filament formation osmotic and salt stress response endocytosis protein binding vesicular transport (Golgi network, etc.)
CNAG_00686	N/A	hypothetical protein	N/A	N/A
CNAG_00749	N/A	alternative sulfate transporter	20.01.23 20.09.18.07 20.01.25 20.09.18 20.03 20.01.03	allantoin and allantoate transport non-vesicular cellular import vitamine/cofactor transport cellular import transport facilities C-compound and carbohydrate transport
CNAG_00848	N/A	hypothetical protein	N/A	N/A
CNAG_00866	N/A	transketolase, transketolase, variant	2.07 01.05.02.04 16.21.11 01.05.02.07 40.01.03.01 01.05.02 16.17.01 1.01 1.05	pentose-phosphate pathway sugar, glucoside, polyol and carboxylate anabolism thiamine pyrophosphate binding sugar, glucoside, polyol and carboxylate catabolism regulation of directional cell growth sugar, glucoside, polyol and carboxylate metabolism calcium binding amino acid metabolism C-compound and carbohydrate metabolism
CNAG_00987	N/A	prefoldin subunit	42.04 10.03.01 42.04.05 42.04.03 14.01 16.01	cytoskeleton/structural proteins mitotic cell cycle and cell cycle control microtubule cytoskeleton actin cytoskeleton protein folding and stabilization protein binding
CNAG_00995	N/A	hypothetical protein	N/A	N/A
CNAG_01119	N/A	POT family proton-dependent oligopeptide transporter	20.09.18.07 20.09.18 20.03 20.03.02.02 20.01.09 20.09 20.01.10	non-vesicular cellular import cellular import transport facilities symporter peptide transport transport routes protein transport
CNAG_01168	N/A	H/ACA ribonucleoprotein complex subunit 4	01.03.04 42.10.07 42.04 10.03.01 11.06.01 01.03.10 11.04.01 16.03.03 40.01	pyrimidine nucleotide/nucleoside/nucleobase metabolism nucleolus cytoskeleton/structural proteins mitotic cell cycle and cell cycle control rRNA modification metabolism of cyclic and unusual nucleotides rRNA processing RNA binding cell growth/morphogenesis
CNAG_01577	N/A	glutamate dehydrogenase (NADP)	01.01.03.03.02 01.01.03.05.02 01.01.03.01.02 01.01.03.02.02 42.01 1.02 01.01.03.02.01 2.1 16.21.07	degradation of proline degradation of arginine degradation of glutamine degradation of glutamate cell wall nitrogen, sulfur and selenium metabolism biosynthesis of glutamate tricarboxylic-acid pathway (citrate cycle, Krebs cycle, TCA cycle) NAD/NADP binding
CNAG_01690	N/A	MFS transporter	20.01.23 20.09.18.07 20.01.25 20.03 1.2	allantoin and allantoate transport non-vesicular cellular import vitamine/cofactor transport transport facilities secondary metabolism
CNAG_01743	N/A	hypothetical protein	N/A	N/A
CNAG_01761	N/A	hypothetical protein	N/A	N/A
CNAG_02662	N/A	cysteine protease atg4	20.09.14 14.07.05 14.07.11.01 14.13 14.13.04 14.07.07 20.09.13 42.25 20.01.10 16.01 14.04	cytoskeleton-dependent transport modification by ubiquitination, deubiquitination autoproteolytic processing protein/peptide degradation lysosomal and vacuolar protein degradation modification by ubiquitin-related proteins vacuolar/lysosomal transport vacuole or lysosome protein transport protein binding protein targeting, sorting and translocation
CNAG_02780	BNA5	Kynureninase	01.01.09.06.02 01.01.09.06 01.02.02 14.13 16.21.17 01.07.01	degradation of tryptophan metabolism of tryptophan nitrogen metabolism protein/peptide degradation pyridoxal phosphate binding biosynthesis of vitamins, cofactors, and prosthetic groups
CNAG_02931	N/A	hypothetical protein	N/A	N/A
CNAG_03149	LIV9	BRCA1-associated protein	14.07.05 30.07 30.01.05.01.03 14.13.01.01 20.01.21 20.09.01 16.19 30.01.05.05.01 16.01 16.17.09 16.19.03 16.17	modification by ubiquitination, deubiquitination regulation of signal transduction MAPKKK cascade proteasomal degradation (ubiquitin/proteasomal pathway) RNA transport nuclear transport nucleotide/nucleoside/nucleobase binding small GTPase mediated signal transduction protein binding heavy metal binding (Cu, Fe, Zn) ATP binding metal binding
CNAG_03345	SSD1	putative translational repressor	10.03.01 32.01 42.01 16.03.03 40.01 43.01.03.05 01.03.16.01	mitotic cell cycle and cell cycle control stress response cell wall RNA binding cell growth/morphogenesis budding, cell polarity and filament formation RNA degradation
CNAG_03627	CPA1	Cyclophilin A	32.01 16.03.03 14.01 14.07 40.10.02 16.19 11.04.03 16.03 16.01 11.04.03.01	stress response RNA binding protein folding and stabilization protein modification apoptosis (type I programmed cell death) nucleotide/nucleoside/nucleobase binding mRNA processing (splicing, 5'-, 3'-end processing) nucleic acid binding protein binding splicing
CNAG_03655	N/A	hypothetical protein	43.01.03 10.03.01 42.04.05 10.03.04.09 43.01.03.05 16.01	fungal and other eukaryotic cell type differentiation mitotic cell cycle and cell cycle control microtubule cytoskeleton nuclear migration budding, cell polarity and filament formation protein binding
CNAG_03713	N/A	efflux protein EncT	32.05.01.03 20.03.25 32.07.05 20.09.16.01 20.01.27 32.07 32.05.01	chemical agent resistance ABC transporters detoxification by export Type I protein secretion system (ABC-type transport systems) drug/toxin transport detoxification resistance proteins
CNAG_03759	N/A	conidiation-specific protein 6	43.01.03 43.01.03.09	fungal and other eukaryotic cell type differentiation development of asco- basidio- or zygospore
CNAG_03916	N/A	glucose-6-phosphate isomerase	2.07 01.05.02.04 01.05.02.07 2.01 1.05	pentose-phosphate pathway sugar, glucoside, polyol and carboxylate anabolism sugar, glucoside, polyol and carboxylate catabolism glycolysis and gluconeogenesis C-compound and carbohydrate metabolism
CNAG_04142	N/A	tartrate transporter	20.01.23 20.09.18.07 20.01.25 20.03 1.2	allantoin and allantoate transport non-vesicular cellular import vitamine/cofactor transport transport facilities secondary metabolism
CNAG_04265	N/A	hypothetical protein	42.04.03	actin cytoskeleton
CNAG_04370	N/A	U3 small nucleolar RNA-associated protein 10	11.04.01 16.03.03	rRNA processing RNA binding
CNAG_04632	N/A	uracil permease	20.01.23 20.09.18.07 01.03.04 20.09.18 20.01.11 20.01.17	allantoin and allantoate transport non-vesicular cellular import pyrimidine nucleotide/nucleoside/nucleobase metabolism cellular import amine/polyamine transport nucleotide/nucleoside/nucleobase transport
CNAG_04662	CTF4	chromosome transmission fidelity protein 4	10.03.01 10.03.04.03 40.2 10.01.03 10.03.01.01.09 10.03.03 10.01.05.01 10.01.09.05 42.10.03 16.03.01 11.02.03.04	mitotic cell cycle and cell cycle control chromosome condensation cell aging DNA synthesis and replication G2/M transition of mitotic cell cycle cytokinesis (cell division) /septum formation and hydrolysis DNA repair DNA conformation modification (e.g. chromatin) organization of chromosome structure DNA binding transcriptional control
CNAG_05459	N/A	pi-transporter A-1	20.09.18 20.03 20.01.01.07.07 20.01.01.07 1.04	cellular import transport facilities phosphate transport anion transport phosphate metabolism
CNAG_05607	N/A	cytoplasmic protein	N/A	N/A
CNAG_06220	N/A	allergen	N/A	N/A
CNAG_06313	N/A	phosphoglucomutase	2.07 01.05.02.04 01.05.09.07 01.05.02.07 01.05.09.04 2.01 2.19 1.05	pentose-phosphate pathway sugar, glucoside, polyol and carboxylate anabolism aminosaccharide catabolism sugar, glucoside, polyol and carboxylate catabolism aminosaccharide anabolism glycolysis and gluconeogenesis metabolism of energy reserves (e.g. glycogen, trehalose) C-compound and carbohydrate metabolism
CNAG_06450	N/A	hypothetical protein	32.01	stress response
CNAG_06578	N/A	hypothetical protein	N/A	N/A
CNAG_06605	N/A	small subunit ribosomal protein S2	12.07 12.01.01 12.04 12.01 16.01	translational control ribosomal proteins translation ribosome biogenesis protein binding
CNAG_06758	N/A	efflux protein	32.05.01.03 20.03.25 32.07.05 20.01.27 32.07 20.09.16	chemical agent resistance ABC transporters detoxification by export drug/toxin transport detoxification cellular export and secretion
CNAG_07373	N/A	Carbamoyl-phosphate synthase, large subunit	01.03.04 01.01.05 01.01.03.05.01 01.01.05.03 1.02 16.17.09 16.19.03	pyrimidine nucleotide/nucleoside/nucleobase metabolism metabolism of urea cycle, creatine and polyamines biosynthesis of arginine metabolism of urea (urea cycle) nitrogen, sulfur and selenium metabolism heavy metal binding (Cu, Fe, Zn) ATP binding
CNAG_07502	N/A	CTP synthase	01.03.04 01.01.03.01 01.03.04.03 34.11.03 42.01 01.06.02.01 1.03	pyrimidine nucleotide/nucleoside/nucleobase metabolism metabolism of glutamine pyrimidine nucleotide/nucleoside/nucleobase anabolism chemoperception and response cell wall phospholipid metabolism nucleotide/nucleoside/nucleobase metabolism
CNAG_07538	N/A	calcium/proton exchanger	20.03 20.03.02.03 20.03.02.03.01 20.09.13 34.01.01.03 20.01.01.01 34.01.01.01	transport facilities antiporter proton driven antiporter vacuolar/lysosomal transport homeostasis of protons cation transport (H+, Na+, K+, Ca2+ , NH4+, etc.) homeostasis of metal ions (Na, K, Ca etc.)
CNAG_07902	N/A	AAT family amino acid transporter	20.09.18.07 20.09.18 20.01.07	non-vesicular cellular import cellular import amino acid/amino acid derivatives transport
