# Supplementary material for: A fungal ubiquitin ligase and arrestin binding partner contribute to pathogenesis and survival during cellular stress
Source: mBio. 2024 Sep 5;15(10):e00981-24. doi: 10.1128/mbio.00981-24 (PMC11481503; doi:10.1128/mbio.00981-24)
Supplement: Table S4 — Strains used. [file mbio.00981-24-s0006.xlsx]

## Sheet: Sheet1
Supplemental table 4. Strains used in this study
Strain name/number	Genotype	Reference/Source
H99	MATα	(Perfect et al., 1980)
KN99a	MATa	(Nielsen et al., 2003)
KN99α	MATα	(Chun & Madhani, 2010)
KS96-2	MAT⍺ ali2Δ::NAT	(Ost et al., 2015)
CLT59	MAT⍺ ali2Δ::NAT+ALI2-NEO	This study
CLT67	MAT⍺ ali2Δ::NAT+ALI2-GFP-NEO	(Telzrow et al., 2019)
MDP01	MAT⍺ rsp5Δ::NAT	This study
MDP11	MATa rsp5Δ::NAT	This study
MDP26	MAT⍺ rsp5Δ::NAT+RSP5	This study
CLT57	MATa ali1Δ::NEO ali2Δ::NAT ali3Δ::NAT ali4Δ::NAT	(Telzrow et al., 2019)
CLT116	MATa ali1Δ::NEO ali2Δ::NAT ali3Δ::NAT ali4Δ::NAT+ALI2-GFP-NEO	This study
SKE91	MATα chs4Δ::NEO	(Banks et al., 2005)
MDP75	MATα skn1Δ::HYG	(Gilbert et al., 2010)
MDJ13	MAT⍺ lac1Δ::NAT	(Pukkila-Worley et al., 2005)
S653	MATα cap59Δ::HYG	(Nielsen et al., 2003)
YSB64	MAT α hog1Δ::NAT	(Bahn et al., 2005)
KK3	MATα mpk1Δ::NAT	(Kojima et al., 2006)
MDP58	MATα nbt1Δ::NAT	(Chun & Madhani, 2010)
MDP59	MATα nbt2Δ::NAT	(Chun & Madhani, 2010)
MDP60	MATα nbt3Δ::NAT	(Chun & Madhani, 2010)
MDP61	MATα nbt4Δ::NAT	(Chun & Madhani, 2010)
MDP49	MATα NBT1-GFP-NAT	This study
MDP54	MATα NBT1-K546R-K547R-GFP-NAT	This study
MDP52	rsp5Δ::NAT+NBT1-GFP-NAT	This study
MDP67	ali1Δ::NEO+NBT1-GFP-NAT	This study
MDP53	ali2Δ::NAT+NBT1-GFP-NAT	This study
MDP68	ali3Δ::NAT+NBT1-GFP-NAT	This study
MDP69	ali4Δ::NAT+NBT1-GFP-NAT	This study
MDP70	ali1Δ::NEO ali2Δ::NAT ali3Δ::NAT ali4Δ::NAT+NBT1-GFP-NAT	This study
MDP105	MATα nbt1Δ::NAT+NBT1	This study
References
Bahn, Y. S., Kojima, K., Cox, G. M., & Heitman, J. (2005). Specialization of the HOG pathway and its impact on differentiation and virulence of Cryptococcus neoformans. Molecular biology of the cell, 16(5), 2285-2300.
Banks, I. R., Specht, C. A., Donlin, M. J., Gerik, K. J., Levitz, S. M., & Lodge, J. K. (2005). A chitin synthase and its regulator protein are critical for chitosan production and growth of the fungal pathogen Cryptococcus neoformans. Eukaryotic cell, 4(11), 1902-1912.
Chun, C. D., & Madhani, H. D. (2010). Applying genetics and molecular biology to the study of the human pathogen Cryptococcus neoformans. In Methods in enzymology (Vol. 470, pp. 797-831). Elsevier.
Gilbert, N. M., Donlin, M. J., Gerik, K. J., Specht, C. A., Djordjevic, J. T., Wilson, C. F., Sorrell, T. C., & Lodge, J. K. (2010). KRE genes are required for β‐1, 6‐glucan synthesis, maintenance of capsule architecture and cell wall protein anchoring in Cryptococcus neoformans. Molecular microbiology, 76(2), 517-534.
Kojima, K., Bahn, Y.-S., & Heitman, J. (2006). Calcineurin, Mpk1 and Hog1 MAPK pathways independently control fludioxonil antifungal sensitivity in Cryptococcus neoformans. Microbiology, 152(3), 591-604.
Nelson, R. T., Pryor, B. A., & Lodge, J. K. (2003). Sequence length required for homologous recombination in Cryptococcus neoformans. Fungal genetics and biology, 38(1), 1-9.
Nielsen, K., Cox, G. M., Wang, P., Toffaletti, D. L., Perfect, J. R., & Heitman, J. (2003). Sexual cycle of Cryptococcus neoformans var. grubii and virulence of congenic a and α isolates. Infection and immunity, 71(9), 4831-4841.
Ost, K. S., O’Meara, T. R., Huda, N., Esher, S. K., & Alspaugh, J. A. (2015). The Cryptococcus neoformans alkaline response pathway: identification of a novel rim pathway activator. Plos genetics, 11(4), e1005159.
Perfect, J. R., Lang, S., & Durack, D. T. (1980). Chronic cryptococcal meningitis: a new experimental model in rabbits. The American journal of pathology, 101(1), 177.
Pukkila-Worley, R., Gerrald, Q. D., Kraus, P. R., Boily, M.-J., Davis, M. J., Giles, S. S., Cox, G. M., Heitman, J., & Alspaugh, J. A. (2005). Transcriptional network of multiple capsule and melanin genes governed by the Cryptococcus neoformans cyclic AMP cascade. Eukaryotic cell, 4(1), 190-201.
Telzrow, C. L., Nichols, C. B., Castro-Lopez, N., Wormley Jr, F. L., & Alspaugh, J. A. (2019). A fungal arrestin protein contributes to cell cycle progression and pathogenesis. MBio, 10(6), 10.1128/mbio. 02682-02619.
