# Supplementary material for: A fungal ubiquitin ligase and arrestin binding partner contribute to pathogenesis and survival during cellular stress
Source: mBio. 2024 Sep 5;15(10):e00981-24. doi: 10.1128/mbio.00981-24 (PMC11481503; doi:10.1128/mbio.00981-24)
Supplement: Table S5 — Oligonucleotide primers used. [file mbio.00981-24-s0007.xlsx]

## Sheet: Sheet1
Supplemental table 5. Oligonucleotide primers used in this study
Primer number	Primer sequence (5'-3')
AA4096	AAGGTGTTCCCCGACGACGAATCG
AA4097	AACTCCGTCGCGAGCCCCATCAAC
AA5257	GGTGACGCTGTGAGAGTGG
AA5258	GGGCCCCTCTTCACGTGG
AA5403	GATCCACTAGTAACGGCCGCCAGTGT
AA5404	CGAGCTCGGTACCAAGCTTGGCGTAAT
AA5405	CTGCTCAAGCTTGACCATCAACGCCAGCGTATTA
AA5406	CTGCTCAAGCTTCGGCAAGGAAATTCAAGCTCAA
AA5503	TTTGCATTAGAACTAAAAACAAAGCA
AA5506	TAAAACAAAAAAGCACCGACTCGGTGCC
AA5552	TCCCAGTTTTGGGGAACCT
AA5556	GGTCATAGCTGTTTCCTGTATGCGCGAGACGGAATCA
AA5557	GATTCCGTCTCGCGCATACAGGAAACAGCTATGACCATGATTACGC
AA5558	CACATCCATTTAGGTAACGTTTTCCCAGTCACGACGTTGTAAAACGACGG
AA5559	GTCGTGACTGGGAAAACGTTACCTAAATGGATGTGAAGCACAATAC
AA5560	GGATTTTATGTGAGTTGATTGTTCTCC
AA5570	GGTTTAGCAACGTACCAGTAAATGAAG
AA5571	CTTCATTTACTGGTACGTTGCTAAACCC
AA5667	GGTGGAAGCGATGGTCTCCAAGGGCGAG
AA5668	TTGTGGTCATTTTGAAGTTTTCTGTGGAGATCG
AA5669	AAAACTTCAAAATGACCACAAGGTTAAGAGC
AA5670	TGGAGACCATCGCTTCCACCACAAACAC
AA5677	ATGACCACAAGGTTAAGAGC
AA5680	CAACCAGCAGAGATGGAGTT
AA5683	GTTGCTGGATTGCACGACG
AA5684	CAAGAAAAGCCGGGTAAG
AA5685	GAGCCGGAAAAGGACGAA
AA5686	GCCATGATGAACATGGCC
AA5697	TCCTGGCCGACTCTTCTTTCCAATATCT
AA5698	AGATATTGGAAAGAAGAGTCGGCCAGGA
AA5706	AGTGATCTGAACATGACCG
AA5707	CATCCTTGACAGCCATGATC
AA5718	GGCTATTGGGTTGAAC
AA5723	GTTGGAAAATGCGCT
